# Supplementary material for: Rapid DNA/eDNA‐Based ID Tools for Improved Chondrichthyan Monitoring and Management
Source: Mol Ecol Resour. 2025 Sep 19;25(8):e70044. doi: 10.1111/1755-0998.70044 (PMC12550492; doi:10.1111/1755-0998.70044)
Supplement: Supplementary file 2 — Data S2: Appendix 2. [file MEN-25-e70044-s002.xlsx]

## Sheet: Table of Contents
Supplemental Information for:
Rapid DNA/eDNA-based Tools for improved Chondrichthyes monitoring and management
Marcela Alvarenga | Ingrid Bunholi | Aisni Mayumi C. L. Adachi | Marcelo Merten Cruz | Leonardo Manir Feitosa | Eduarda V. de Jesus | Maria Eduarda Leda Lopes | Cintia Povill | Daniela Souza | Yan Torres | Antonio Mateo Solé-Cava | Rodrigo R. Domingues | Patricia Charvet | Vanessa Paes da Cruz
Table of Contents:
Papers retrieved for Rapid DNA/eDNA-based Tools	Table S2
Catalog of Available Rapid DNA/eDNA-based Tools	Table S3
Catalog of Available On Site ID DNA/eDNA-based Tools	Table S4
Catalog of Available Taxon-Specific Primers	Table S5
Catalog of Available Universal Primers	Table S6
Catalog of Available Probes	Table S7
Primer availability for each marker per application	Table S8
Chondrichtyes diversity represented in the specific primers	Table S9

## Sheet: Table S2. Rapid Tools Papers
Table S2. Summary of studies on the application of rapid DNA-based tools for species identification and conservation. Including citation, year of publication, geographic origin of the first and last author, samples used and their geographic origin, Rapid DNA/eDNA tool employed, details on the whether the tool was developed or applied, and the specific reference of study applied when applicable.
DOI	Citation	Year	1st Author Origin	Last Author Origin	Samples Origin	Samples Type	Rapid DNA/eDNA Tool	On-site identification device	Rapid Tools Development or Application	OBS	Reference
http://dx.doi.org/10.1002/ece3.7101	Drymon et al. 2020	2020	United States	United States	United States	eDNA	Droplet Digital PCR (ddPCR)	na	applied	na	Schweiss et al. 2019
http://dx.doi.org/10.3389/fmars.2018.00355	Lafferty et al. 2018	2018	United States	United States	United States	eDNA	Droplet Digital PCR (ddPCR)	na	both	na	na
http://dx.doi.org/10.1002/aqc.3721	Lehman et al. 2021	2021	United States	United States	United States	eDNA	Droplet Digital PCR (ddPCR)	na	applied	na	Lehman et al. 2020
https://doi.org/10.1002/edn3.39	Schweiss et al. 2019	2019	United States	United States	United States	eDNA	Droplet Digital PCR (ddPCR)	na	both	na	na
http://dx.doi.org/10.1007/s12686-020-01149-5	Lehman et al. 2020	2020	United States	United States	United States; Australia; Western Atlantic	eDNA	Droplet Digital PCR (ddPCR)	na	both	na	na
http://dx.doi.org/10.1023/A:1024771215616	Chapman et al. 2003	2003	United States	United States	Australia; Uruguai; Argentina; Chile; Peru; Equador; Colombia; United States (Puerto Rico); Mexico; United States; Canada; South Africa; Namibia; Gabon; Ivory Coast; Senegal; Mauritania; Western Sahara; Maroccos; Algeria; Tunisia; Libya; Egypt; Israel; Lebanon; Syria; Turkey; Grece; Croatia; Italy; France; Spain; Portugal; Albania; Atlantic Ocean; Pacific Ocean; Brazil; Japan; Taiwan; New Zealand…	Tissue DNA	Multiplex PCR	na	developed	na	na
http://dx.doi.org/10.1111/j.1755-0998.2009.02728.x	de-Franco et al. 2009	2009	Brazil	Brazil	Brazil	Tissue DNA	Multiplex PCR	na	developed	na	na
http://dx.doi.org/10.1002/aqc.2229	de-Franco et al. 2012	2012	Brazil	Brazil	Brazil	Tissue DNA	Multiplex PCR	na	applied	na	de-Franco et al. 2009
http://dx.doi.org/10.1111/jai.12154	Domingues et al. 2013	2013	Brazil	Brazil	Brazil	Tissue DNA	Multiplex PCR	na	applied	na	Used different mixtures of species-specific primers but did not specify distinct sets. Primers were sourced from Shivji et al. (2002), Pank et al. (2001), Nielsen (2004), and Henning (2005).
http://dx.doi.org/10.1007/s10531-019-01862-0	Ferrette et al. 2019	2019	Brazil	Brazil	Brazil	Tissue DNA	Multiplex PCR	na	applied	na	Shivji et al. 2002
http://dx.doi.org/10.1007/s12686-009-9131-7	Mendonça et al. 2009	2010	Brazil	Brazil	Brazil	Tissue DNA	Multiplex PCR	na	developed	na	na
http://dx.doi.org/10.3354/esr00798	Nachtigall et al. 2017	2017	Brazil	Brazil	Brazil; Australia; United States	Tissue DNA	Multiplex PCR	na	applied	na	na
http://dx.doi.org/10.1371/journal.pone.0034797	Pinhal et al. 2012	2012	Brazil	Brazil	Brazil; United States; Oman; Kuwait; Australia; Mexico	Tissue DNA	Multiplex PCR	na	developed	na	na
http://dx.doi.org/10.1093/icesjms/fsn218	Farrell et al. 2009	2009	Ireland	Ireland	Celtic Sea; Ireland; North Sea; Atlantic Ocean; England; Scotland; South Africa; Northern Adriatic Sea; New Zealand; Irish Sea; Bristol Channel	Tissue DNA	Multiplex PCR	na	both	na	na
https://www.scielo.org.mx/scielo.php?script=sci_arttext&pid=S0188-88972010000100007	Hernández et al. 2010	2010	Chile; New Zealand	Chile	Chile	Tissue DNA	Multiplex PCR	na	applied	na	Used various mixtures of species-specific primers, but did not specify the distinct sets. Primers were sourced from Shivji et al. (2002), Abercrombie et al. (2005), Pank et al. (2001), and Abercrombie (2004).
https://doi.org/10.1111/j.1095-8649.2008.02016.x	Hernández et al. 2008	2008	Chile; United States	United States	Chile	Tissue DNA	Multiplex PCR	na	applied	na	Used various mixtures of species-specific primers, but did not specify the distinct sets. Primers were sourced from Shivji et al. (2002), Abercrombie et al. (2005), Pank et al. (2001), and Abercrombie (2004).
http://dx.doi.org/10.1111/j.1755-0998.2011.03089.x	Caballero et al. 2012	2012	Colombia	United States	Colombia	Tissue DNA	Multiplex PCR	na	developed	na	na
https://doi.org/10.1080/14888386.2022.2140309	Castro & Acosta-Lopez 2022	2022	Ecuador	Ecuador	Ecuador	Tissue DNA	Multiplex PCR	na	applied	na	Did not design new primers but assembled new sets by combining primers from multiple sources using a sequential PCR approach (Shivji et al., 2002; Pank et al., 2001; Abercrombie, 2004, 2005).
http://dx.doi.org/10.1111/j.1469-1795.2006.00088.x	Magnussen et al. 2007	2007	United States	United States; United Kingdom	Indian Ocean; Mediterranean Sea; Atlantic Ocean; Pacific Ocean; Caribbean Sea; Northwestern Atlantic; Northeastern Atlantic; Southwestern Pacifc; Tasman Sea; Southeastern Pacific; China; Japan; United States	Tissue DNA	Multiplex PCR	na	developed	na	na
https://doi.org/10.30564/jfsr.v2i1.1685	Aguilar-Rendón et al. 2020	2020	Mexico	Mexico	Mexico	Tissue DNA	Multiplex PCR	na	applied	na	Abercrombie et al. 2005
http://dx.doi.org/10.1023/A:1011590517389	Hoelzel 2001	2001	United Kingdom	na	na	Tissue DNA	Multiplex PCR	na	developed	na	na
https://doi.org/10.1093/jhered/esu064	Marino et al. 2014	2015	Italy; Ireland	Ireland; Italy	Northern Adriatic Sea; Italy; Atlantic Ocean	Tissue DNA	Multiplex PCR	na	both	na	na
https://doi.org/10.1007/s10592-005-9082-9	Shivji et al. 2005	2005	United States	United States	United States	Tissue DNA	Multiplex PCR	na	applied	na	Chapman et al. 2003
http://dx.doi.org/10.1007/s101260000071	Pank et al. 2001	2001	United States	United States	United States; Atlantic Ocean; Pacific Ocean; Australia; Western Pacific	Tissue DNA	Multiplex PCR	na	developed	na	na
http://dx.doi.org/10.1007/s12686-010-9175-8	Feldheim et al. 2010	2010	United States	United States	United States; Bahamas; Australia	Tissue DNA	Multiplex PCR	na	developed	na	na
http://dx.doi.org/10.1007/s10592-005-9036-2	Abercrombie et al. 2005	2005	United States	United States	United States; China; Atlantic Ocean; Pacific Ocean; Indian Ocean	Tissue DNA	Multiplex PCR	na	applied	na	na
http://dx.doi.org/10.1046/j.1523-1739.2002.01188.x	Shivji et al. 2002	2002	United States	United States	United States; Northwestern Atlantic, Western Pacific, Northeastern Pacific, Southwestern Pacific, Central Pacific, Southwestern Atlantic; China	Tissue DNA	Multiplex PCR	na	developed	na	na
http://dx.doi.org/10.1111/j.1755-0998.2009.02524.x	Mendonça et al. 2009	2009	Brazil	Brazil	Brazil	Tissue DNA	Multiplex PCR; PCR RFLP	na	developed	na	na
https://doi.org/10.1002/edn3.202	van Rooyen et al. 2021	2021	Australia	Australia	Australia	eDNA	Multiplex qPCR	na	both	na	na
http://dx.doi.org/10.1038/s41598-018-34663-6	Cardeñosa et al. 2018	2018	Colombia; United States	United States	China; no origin declared of shark samples used to test	Tissue DNA	Multiplex qPCR	na	both	na	na
http://dx.doi.org/10.1111/acv.12864	Cardeñosa et al. 2023	2023	United States	United States	Colombia	Tissue DNA	Multiplex qPCR	na	applied	Also applied sequencing from Cardenosa et al. 2017	Cardeñosa et al. 2018
http://dx.doi.org/10.1038/s41598-020-61150-8	But et al. 2020	2020	China	China	China; Taiwan	Tissue DNA	on-site identification	LAMP	developed	na	na
https://doi.org/10.1371/journal.pone.0300383	Tiktak et al. 2024	2024	United Kingdom	United Kingdom	Ecuador; United States; France	Tissue DNA	on-site identification	LAMP	both	na	na
https://doi.org/10.1016/j.isci.2023.107065	Prasetyo et al. 2023	2023	Indonesia; United Kingdom	Ireland; United Kingdom	Indonesia	Tissue DNA	on-site identification	FASTFISH-ID™	applied	na	Naaum 2021
https://dx.doi.org/10.1071/PC24068	Jimenez-Perez et al. 2025	2025	Mexico	Mexico	Mexico	Tissue DNA	on-site identification	LAMP	developed	na	na
http://dx.doi.org/10.1002/aqc.3592	Lin et al. 2021	2021	Taiwan; China	Taiwan; China	Taiwan; China	Tissue DNA	on-site identification	LAMP	developed	na	na
https://dx.doi.org/10.1080/17451000903428496	Cannas et al. 2009	2010	Italy	Italy	Atlantic Ocean; Mediterranean Sea; Italy	Tissue DNA	PCR RFLP	na	developed	na	na
https://link.gale.com/apps/doc/A111201183/AONE?u=txshracd2598&sid=googleScholar&xid=a76932a9	Chan, 2003	2003	Australia	Australia	Australia	Tissue DNA	PCR RFLP	na	applied	na	na
https://dx.doi.org/10.1007/s12686-009-9091-y	Mariguela et al. 2009	2009	Brazil	Brazil	Brazil	Tissue DNA	PCR RFLP	na	both	na	na
https://dx.doi.org/10.1016/j.fishres.2014.12.025	Schmidt et al. 2015	2015	Brazil	Brazil	Brazil	Tissue DNA	PCR RFLP	na	developed	na	na
https://dx.doi.org/10.1007/s12686-020-01172-6	Canfield & Bowen 2021	2021	United States	United States	Ecuador; Mexico	Tissue DNA	PCR RFLP	na	developed	na	na
https://dx.doi.org/10.3390/foods8110537	Ferrito et al. 2019	2019	Italy	Italy	Italy	Tissue DNA	PCR RFLP	na	developed	na	na
https://doi.org/10.1111/j.0022-1112.2005.00664.x	Bremer et al. 2005	2005	United States	United States	United States	Tissue DNA	PCR RFLP	na	both	na	na
http://dx.doi.org/10.1016/j.foodchem.2018.02.056	Kim et al. 2018	2018	South Korea	South Korea	South Korea; Argentina; Chile	Tissue DNA	qPCR; on-site identification	GENECHECKER Ultra-Fast Real-Time PCR system	developed	na	na
https://doi.org/10.1002/edn3.279	Cooper et al. 2022	2022	Australia	Australia	Australia	eDNA	Real Time PCR (qPCR)	na	applied	na	Cooper et al. 2021
https://doi.org/10.1371/journal.pone.0178124	Weltz et al. 2017	2017	Australia	Australia	Australia	eDNA	Real Time PCR (qPCR)	na	applied	na	na
http://dx.doi.org/10.1002/aqc.3591	Cooper et al. 2021	2021	Australia	Australia	Australia; Papua New Guinea; United States	eDNA	Real Time PCR (qPCR)	na	developed	na	na
http://dx.doi.org/10.1002/aqc.3954	Faure et al. 2023	2023	France	France	France; Italy; Spain	eDNA	Real Time PCR (qPCR)	na	both	na	na
http://dx.doi.org/10.1016/j.ecolind.2021.107649	Budd et al. 2021	2021	Australia	Australia	Guam (United States)	eDNA	Real Time PCR (qPCR)	na	developed	na	na
http://dx.doi.org/10.1016/j.biocon.2022.109881	Budd et al. 2023	2023	Australia	Australia	Guam (United States)	eDNA	Real Time PCR (qPCR)	na	applied	na	Budd et al. 2021
http://dx.doi.org/10.1007/s00227-017-3141-x	Gargan et al. 2017	2017	Ireland	Ireland	Ireland; Portugal	eDNA	Real Time PCR (qPCR)	na	developed	na	na
https://doi.org/10.1051/bioconf/20249201008	Abdullah et al. 2024	2024	Indonesia	Indonesia	na	Tissue DNA	Real Time PCR (qPCR)	na	developed	na	na
http://dx.doi.org/10.1016/j.forsciint.2015.05.028	Hwang et al. 2015	2015	South Korea	South Korea	South Korea	Tissue DNA	Real Time PCR (qPCR)	na	developed	na	na
http://dx.doi.org/10.1016/j.ecolind.2023.110718	Dunn et al. 2023	2023	United Kingdom	United Kingdom	United Kingdom (Chagos Archipelago)	eDNA	Real Time PCR (qPCR)	na	developed	na	na
https://dx.doi.org/10.1016/j.jembe.2025.152084	Merson et al. 2025	2025	United States	United States	United States	eDNA	Real Time PCR (qPCR)	na	applied	Compares with metabarcoding	Lafferty et al. 2018
http://dx.doi.org/10.1038/s41598-020-68843-0	Postaire et al. 2020	2020	United States	United States	United States; Mexico	eDNA	Real Time PCR (qPCR)	na	both	na	na
http://dx.doi.org/10.1007/s12686-009-9008-9	Pinhal et al. 2009	2009	Brazil	Brazil	Brazil	Tissue DNA	rep-PCR	na	both	na	Pinhal et al. 2008
https://doi.org/10.1590/S1415-47572008000200033	Pinhal et al. 2008	2008	Brazil	Brazil	Brazil; Venezuela	Tissue DNA	rep-PCR	na	developed	na	na
http://dx.doi.org/10.1111/j.1755-0998.2011.03023.x	Morgan et al. 2011	2011	Australia	Australia	Australia; Indonesia	Tissue DNA	RT-HRM-PCR	na	both	na	na
https://doi.org/10.3354/esr00731	Simpfendorfer et al. 2016	2016	Australia	Australia	Australia	eDNA	Taxon-Specific PCR	na	developed	Applies sequencing to confirm/complement	na
https://doi.org/10.1590/1519-6984.274862	Sodré et al. 2024	2024	Brazil	Brazil	Brazil	Tissue DNA	Taxon-Specific PCR	na	applied	na	Abercrombie et al. 2005
https://doi.org/10.1111/j.1523-1739.2005.00247.x	Clarke et al. 2006	2006	Japan	United States	China; Japan	Tissue DNA	Taxon-Specific PCR	na	applied	Tests extensively the primers before application.	Did not apply a specific set but used species-specific primers for the hypothesized species (Shivji et al. 2002; Pank et al. 2001; Abercrombie, 2004, 2005; Nielsen, 2004).
http://dx.doi.org/10.5670/oceanog.2023.s1.28	Jenrette et al. 2023	2023	United States	United States	Italy, Tunisia	eDNA	Taxon-Specific PCR	na	applied	Applies sequencing to confirm/complement	Used primers developed for ddPCR by Lafferty et al. (2018)
https://doi.org/10.3389/fmars.2024.1425511	Ferretti et al. 2024	2024	United States	United States	Italy, Tunisia, Malta	eDNA	Taxon-Specific PCR	na	applied	Applies sequencing to confirm/complement	Jenrette et al. 2023
http://dx.doi.org/10.3109/19401736.2010.526112	Doukakis et al. 2010	2011	United States	United States	Madagascar	Tissue DNA	Taxon-Specific PCR	na	applied	In some cases, applied sequencing to confirm. Not all samples analysed through PCR sucessfully identified species.	Did not apply a specific set but used species-specific primers to match the common name of the samples (Shivji et al. 2002; Pank et al. 2001; Abercrombie, 2004, 2005).
https://doi.org/10.3354/esr01187	Lim & Then 2022	2022	Malaysia	Malaysia	Malaysia	eDNA	Taxon-Specific PCR	na	developed	Applies sequencing to confirm/complement	na
https://doi.org/10.1007/s00227-021-03862-7	Bonfil et al. 2021	2021	Mexico	Mexico	Mexico	eDNA	Taxon-Specific PCR	na	developed	Applies sequencing to confirm/complement	Simpfendofer et al. 2016
https://doi.org/10.3389/fmars.2024.1290661	Bonfil et al. 2024	2024	Mexico	Mexico	Mexico	eDNA	Taxon-Specific PCR	na	applied	Applies sequencing to confirm/complement	na

## Sheet: Table S3. Rapid Tools
Table S3. Summary of rapid DNA tools developed for chondrichtyes species identification, including citations, tool type, application (eDNA or tissue DNA), chondrichtyes group, and identified species. The table also lists primers used in each method, as well as probes and restriction enzymes (where applicable). All DNA tools presented here have been empirically tested. For detailed information on …
Citation	Country	Rapid DNA Tools	Application	Chondrichties Target	Species Target	Molecular Marker	Primer_F	Primer_R	Probe	Restriction Enzyme	Final Fragment Size	Reference
Abercrombie et al. 2005	United States	Multiplex PCR	Tissue DNA	Shark	Sphyrna lewini	ITS2	ScHH401F	FISH28SR	na	na	445	Sodré et al. 2024 Aguilar-Rendón et al. 2020
					Sphyrna zygaena	ITS2	SmHH630F	FISH28SR	na	na	249
					Sphyrna mokarran	ITS2	GtHH123F	FISH28SR	na	na	782
					positive control	ITS2	FISH5.8SF	FISH28SR	na	na	1340
Caballero et al. 2012	Colombia	Multiplex PCR	Tissue DNA	Shark	Alopias superciliosus	COI	Fish_Cox_1F	ThresherR_BE	na	na	119
					Alopias vulpinus	COI	Fish_Cox_1F	ThresherR_C	na	na	119
					Alopias pelagicus	COI	Fish_Cox_1F	ThresherR_P	na	na	119
					Sphyrna	COI	Fish_Cox_1F	HammerR	na	na	334
					Isurus paucus	COI	Fish_Cox_1F	MakoR_LF	na	na	253
					Isurus oxyrinchus	COI	Fish_Cox_1F	MakoR_SF	na	na	253
					Carcharhinidae	COI	Fish_Cox_1F	CarcharhinidaeR	na	na	673
Caballero et al. 2012	Colombia	Multiplex PCR	Tissue DNA	Shark	Alopias vulpinus	COI	Universal_thresherF	Common_thresherR			76
					Alopias superciliosus	COI	Universal_thresherF	Bigeye_thresherR	na	na	129
					Alopias pelagicus	COI	Universal_thresherF	Pelagic_thresherR	na	na	198
Chapman et al. 2003	United States	Multiplex PCR	Tissue DNA	Shark	Carcharadon carcharias	ITS2	GWSITS2F	FISH28SR	na	na	580	Shivji et al. 2005
					Carcharodon carcharias	CytB	LAM499F	GWScb-R	na	na	511
					positive control	ITS2	FISH5.8SF	FISH28SR	na	na	1340
de-Franco et al. 2009	Brazil	Multiplex PCR	Tissue DNA	Ray	Pseudobatos horkelii	COI	RhoF	FishR1	na	na	580	de-Franco et al. 2012
					Pseudobatos percellens	COI	RpeF	FishR1	na	na	370
					Zapteryx brevirostris	COI	ZbrF	FishR1	na	na	220
					positive control	COI	FishF1	FishR1	na	na	700
Farrell et al. 2009	Ireland	Multiplex PCR	Tissue DNA	Shark	Galeorhinus galeus	ND2	MUND2F1	GGND2R	na	na	671
					Mustelus asterias	ND2	MUND2F1	MAND2R	na	na	564
					Mustelus mustelus	ND2	MUND2F1	MMND2R	na	na	392
Feldheim et al. 2010	United States	Multiplex PCR	Tissue DNA	Ray	Pristis pectinata	CytB	PpeF3	PpeR4	na	na	281
					positive control	ITS2	FISH5.8SF	FISH28SR	na	na	1400
Hoelzel 2001	United Kingdom	Multiplex PCR	Tissue DNA	Shark	Cetorhinus maximus	CytB	Basking_Shark-F	Basking_Shark-R	na	na	142
					positive control	CytB	SharkCytB-F	SharkCytB-R	na	na	188
Magnussen et al. 2007	United States	Multiplex PCR	Tissue DNA	Shark	Cetorhinus maximus	ITS2	BSK328F	FISH28SR	na	na	1100
					Cetorhinus maximus	ITS2	BSK503F	FISH28SR	na	na	900
					positive control	ITS2	FISH5.8SF	FISH28SR	na	na	1400
Marino et al. 2014	Italy	Multiplex PCR	Tissue DNA	Shark	Mustelus mustelus	COI	MmusCOIaF	Mustelus_COIR	na	na	244
					Mustelus punctatus	COI	MpunCOIaF	Mustelus_COIR	na	na	246
Marino et al. 2014	Italy	Multiplex PCR	Tissue DNA	Shark	Mustelus mustelus	COI	MmusCOIbF	Mustelus_COIR	na	na	180
					Mustelus punctatus	COI	MpunCOIbF	Mustelus_COIR	na	na	180
Marino et al. 2014	Italy	Multiplex PCR	Tissue DNA	Shark	Mustelus mustelus	ITS2	MUSF	MUSR	na	na	185
					Mustelus punctatus	ITS2	MUSF	MUSR	na	na	161
Mendonça et al. 2009a	Brazil	Multiplex PCR	Tissue DNA	Shark	Rhizoprionodon lalandii	COI	RlaF	FishR1	na	na	610
					Rhizoprionodon porosus	COI	RpoF	FishR1	na	na	370
					positive control	COI	FishF1	FishR1	na	na	700
Mendonça et al. 2009b	Brazil	Multiplex PCR	Tissue DNA	Shark	Carcharhinus falciformis	COI	CfaF	FishR1	na	na	145
					Galeocerdo cuvier	COI	GcuF	FishR1	na	na	50
					Prionace glauca	COI	PglF	FishR1	na	na	105
					Rhizoprionodon lalandii	COI	RlaF	FishR1	na	na	610
					Rhizoprionodon porosus	COI	RpoF2	FishR1	na	na	360
					Sphyrna lewini	COI	SleF	FishR1	na	na	480
					Alopias superciliosus	COI	AsuF	FishR1	na	na	530
					Alopias vulpinus	COI	AvuF	FishR1	na	na	410
					Isurus oxyrinchus	COI	IoxF	FishR1	na	na	280
					positive control	COI	FishF1	FishR1	na	na	700
Nachtigall et al. 2017	Brazil	Multiplex PCR	Tissue DNA	Shark	Isogomphodon oxyrhynchus	ITS2	FishF1	Isogoxy610R	na	na	650
					positive control	ITS2	FISH5.8SF	FISH28SR	na	na	1400
Pank et al. 2001	United States	Multiplex PCR	Tissue DNA	Shark	Carcharhinus plumbeus	ITS2	SandbarF	FISH28SR	na	na	1018
					Carcharhinus obscurus	ITS2	DuskyF	FISH28SR	na	na	480
					positive control	ITS2	FISH5.8SF	FISH28SR	na	na	1340
Pinhal et al. 2012	Brazil	Multiplex PCR	Tissue DNA	Shark	Rhizoprionodon acutus	ITS2	Racut555F	FISH28SR	na	na	230
					Rhizoprionodon lalandii	ITS2	Rlal293F	FISH28SR	na	na	1300
					Rhizoprionodon longurio	ITS2	Rlong1116F	FISH28SR	na	na	560
					Rhizoprionodon oligolinx	ITS2	Rolig741F	FISH28SR	na	na	850
					Rhizoprionodon porosus	ITS2	Rpor1260F	FISH28SR	na	na	420
					Rhizoprionodon taylori	ITS2	Rtay482F	FISH28SR	na	na	1150
					Rhizoprionodon terraenovae	ITS2	Rter946F	FISH28SR	na	na	720
					positive control	ITS2	FISH5.8SF	FISH28SR	na	na	1400
Shivji et al. 2002	United States	Multiplex PCR	Tissue DNA	Shark	Lamna nasus	ITS2	PorbeagleF	FISH28SR	na	na	554	Ferrette et al. 2019
					Prionace glauca	ITS2	BlueF	FISH28SR	na	na	929
					Carcharhinus obscurus	ITS2	DuskyF	FISH28SR	na	na	480
					Isurus paucus	ITS2	LFMakoF	FISH28SR	na	na	418
					Isurus oxyrinchus	ITS2	SFMakoF	FISH28SR	na	na	771
					Carcharhinus falciformis	ITS2	SilkyprimerF	FISH28SR	na	na	1085
					positive control	ITS2	FISH5.8SF	FISH28SR	na	na	1340
Abdullah et al. 2024	Indonesia	qPCR	Tissue DNA	Shark	Prionace glauca	CytB	Prionace_glauca_F	Prionace_glauca_R	not described	na	134
Abdullah et al. 2024	Indonesia	qPCR	Tissue DNA	Shark	Carcharhinus sp.	COI	Carcharhinus_F	Carcharhinus_R	not described	na	132
Budd et al. 2021	Australia	qPCR	eDNA	Shark	Sphyrna lewini	12S	S._lewini_12S_F	S._lewini_12S_R3	S._lewini_12S_P	na	117	Budd et al. 2023
Cooper et al. 2021	Australia	qPCR	eDNA	Ray	Pristis pristis	12S	Pristis_pristis_F	Pristis_pristis_R	Pristis_pristis_P	na	179	Cooper et al. 2022
Cooper et al. 2021	Australia	qPCR	eDNA	Ray	Pristis clavata	12S	Pristis_clavata_F	Pristis_clavata_R	Pristis_clavata_P	na	111	Cooper et al. 2022
Cooper et al. 2021	Australia	qPCR	eDNA	Ray	Pristis zijsron	12S	Pristis_zijsron_F	Pristis_zijsron_R	Pristis_zijsron_P	na	115	Cooper et al. 2022
Cooper et al. 2021	Australia	qPCR	eDNA	Ray	Pristis pectinata	12S	Pristis_pectinata_F	Pristis_pectinata_R	Pristis_pectinata_P	na	119	Cooper et al. 2022
Cooper et al. 2021	Australia	qPCR	eDNA	Ray	Anoxypristis cuspidata	12S	Anoxypristis_cuspidata_F	Anoxypristis_cuspidata_R	Anoxypristis_cuspidata_P	na	114	Cooper et al. 2022
Dunn et al. 2023	United Kingdom	qPCR	eDNA	Shark	Carcharhinus albimarginatus	ND5	C.albimarginatus-F	C.albimarginatus-R	C.albimarginatus-P	na	177
Dunn et al. 2023	United Kingdom	qPCR	eDNA	Shark	Carcharhinus amblyrhynchos	ND5	C.amblyrhynchos-F	C.amblyrhynchos-R	C.amblyrhynchos-P	na	147
Faure et al. 2023	France	qPCR	eDNA	Shark	Squatina aculeata, Squatina oculata, Squatina squatina	COI	AM-F	AM-R	AM-P	na	173
Gargan et al. 2017	Ireland	qPCR	eDNA	Ray	Mobula tarapacana	COI	Mtar-F	Mtar-R	Mtar-PR	na	86
Hwang et al. 2015	South Korea	qPCR	eDNA	Ray	Beringraja pulchra	COI	BPCOIRT-F	BPCOIRT-R	BPCORT-P	na	59
Kim et al. 2018	South Korea	qPCR	Tissue DNA	Ray	Beringraja pulchra	COI	rajaF	rajaR	not described	na	131
Kim et al. 2018	South Korea	qPCR	Tissue DNA	Ray	Rajiformes	COI	skateF	skateR	not described	na	179
Postaire et al. 2020	United States	qPCR	eDNA	Shark	Carcharhinus limbatus	ND2	588_F-limbatus-NADH2	776_R-limbatus-NADH2	SYBR Green	na	149
Bonfil et al. 2024	Mexico	Taxon-Specific PCR	eDNA	Ray	Pristis pectinata	ND2	Ppec-F1	Ppec-R1	na	na	270
Jenrette et al. 2023	United States	Taxon-Specific PCR	eDNA	Shark	Carcharadon carcharias	CytB	WhiteShark-F	WhiteShark-R	WhiteShark-P	na	163
Lim & Then 2022	Malaysia	Taxon-Specific PCR	eDNA	Ray	Fluvitrygon kittipongi	COI	FkitF1	FkitR1	na	na	244
Simpfendorfer et al. 2016	Australia	Taxon-Specific PCR	eDNA	Ray	Pristis sp,	COI	PZ-COI_F1	PZ-COI_R1	na	na	145	Bonfil et al. 2021
Bremer et al. 2005	United States	PCR RFLP	Tissue DNA	Ray	Leucoraja ocellata	COI	RajaCOIf	RajaCOIr	na	Sty I	309, 272
					Leucoraja erinacea	COI	RajaCOIf	RajaCOIr	na	Sty I	629
Canfield & Bowen 2021	United States	PCR RFLP	Tissue DNA	Shark	Heterodontus francisci	ND2	HFND2-F	HFND2-R	na	AluI	489, 423, 164, 73, 58, 9
					Heterodontus mexicanus	ND2	HFND2-F	HFND2-R	na	AluI	587, 239, 150, 100, 73, 58, 9
					Heterodontus quoyi	ND2	HFND2-F	HFND2-R	na	AluI	423, 297, 219, 164, 73, 31, 9
Cannas et al. 2010	Italy	PCR RFLP	Tissue DNA	Ray	Dipturus batis	D-Loop	ElDloopF	RajinaeP7r	na	DdeIandTaqI	300, 175, 150
					Dipturus oxyrinchus	D-Loop	ElDloopF	RajinaeP7r	na	DdeIandTaqI	200, 175, 150
					Dipturus nidarosiensis	D-Loop	ElDloopF	RajinaeP7r	na	DdeIandTaqI	500, 150
Chan et al. 2003	Australia	PCR RFLP	Tissue DNA	Shark	Carcharhinus limbatus	CytB	GLUDG-L	CB6ThrH	na	AluI	450, 350
					Carcharhinus brachyurus	CytB	GLUDG-L	CB6ThrH	na	AluI	700, 300
					Carcharhinus leucas	CytB	GLUDG-L	CB6ThrH	na	AluI	350
					Carcharhinus obscurus	CytB	GLUDG-L	CB6ThrH	na	AluI	1000, 200
					Carcharhinus falciformis	CytB	GLUDG-L	CB6ThrH	na	AluI	500, 300
					Carcharhinus brevipinna	CytB	GLUDG-L	CB6ThrH	na	AluI	600, 350
Chan et al. 2003	Australia	PCR RFLP	Tissue DNA	Shark	Carcharhinus limbatus	CytB	GLUDG-L	CB6ThrH	na	HaeIII	1100
					Carcharhinus brachyurus	CytB	GLUDG-L	CB6ThrH	na	HaeIII	975, 175
					Carcharhinus leucas	CytB	GLUDG-L	CB6ThrH	na	HaeIII	1100
					Carcharhinus obscurus	CytB	GLUDG-L	CB6ThrH	na	HaeIII	750, 225, 175
					Carcharhinus falciformis	CytB	GLUDG-L	CB6ThrH	na	HaeIII	975, 175
					Carcharhinus brevipinna	CytB	GLUDG-L	CB6ThrH	na	HaeIII	975, 175
Chan et al. 2003	Australia	PCR RFLP	Tissue DNA	Shark	Carcharhinus limbatus	CytB	GLUDG-L	CB6ThrH	na	PstI	975, 175
					Carcharhinus brachyurus	CytB	GLUDG-L	CB6ThrH	na	PstI	1146
					Carcharhinus leucas	CytB	GLUDG-L	CB6ThrH	na	PstI	975
					Carcharhinus obscurus	CytB	GLUDG-L	CB6ThrH	na	PstI	1146
					Carcharhinus falciformis	CytB	GLUDG-L	CB6ThrH	na	PstI	1146
					Carcharhinus brevipinna	CytB	GLUDG-L	CB6ThrH	na	PstI	1146
Chan et al. 2003	Australia	PCR RFLP	Tissue DNA	Shark	Carcharhinus limbatus	CytB	GLUDG-L	CB6ThrH	na	TaqI	1146
					Carcharhinus brachyurus	CytB	GLUDG-L	CB6ThrH	na	TaqI	850, 325
					Carcharhinus leucas	CytB	GLUDG-L	CB6ThrH	na	TaqI	1100
					Carcharhinus obscurus	CytB	GLUDG-L	CB6ThrH	na	TaqI	1100
					Carcharhinus falciformis	CytB	GLUDG-L	CB6ThrH	na	TaqI	650, 300
					Carcharhinus brevipinna	CytB	GLUDG-L	CB6ThrH	na	TaqI	1146
Chan et al. 2003	Australia	PCR RFLP	Tissue DNA	Shark	Carcharhinus limbatus	CytB	GLUDG-L	CB6ThrH	na	XhoI	1146
					Carcharhinus brachyurus	CytB	GLUDG-L	CB6ThrH	na	XhoI	850, 325
					Carcharhinus leucas	CytB	GLUDG-L	CB6ThrH	na	XhoI	1146
					Carcharhinus obscurus	CytB	GLUDG-L	CB6ThrH	na	XhoI	1146
					Carcharhinus falciformis	CytB	GLUDG-L	CB6ThrH	na	XhoI	850, 325
					Carcharhinus brevipinna (haplotype 1)	CytB	GLUDG-L	CB6ThrH	na	XhoI	1146
					Carcharhinus brevipinna (haplotype 2)	CytB	GLUDG-L	CB6ThrH	na	XhoI	850
Ferrito et al. 2019	Italy	PCR RFLP	Tissue DNA	Shark	Oxynotus centrina	COI	FishF1	FishR1	na	MboI	510
					Prionace glauca	COI	FishF1	FishR1	na	MboI	110, 400
					Scyliorhinus canicula	COI	FishF1	FishR1	na	MboI	150, 400
				bony fish	Xiphias gladius (haplotype 1)	COI	FishF1	FishR1	na	MboI	170, 220, 240
					Xiphias gladius (haplotype 2)	COI	FishF1	FishR1	na	MboI	170, 220, 280
Mariguela et al. 2009	Brazil	PCR RFLP	Tissue DNA	Ray	Pseudobatos percellens	COI	FishF1	FishR1	na	BtgIandBsmFI	350
					Pseudobatos horkelli	COI	FishF1	FishR1	na	BtgIandBsmFI	630, 70
					Zapteryx brevirostris	COI	FishF1	FishR1	na	BtgIandBsmFI	700
Mariguela et al. 2009	Brazil	PCR RFLP	Tissue DNA	Ray	Pseudobatos percellens	16S	16Sa-L	16Sb-H	na	RsaI	520, 220
					Pseudobatos horkelli	16S	16Sa-L	16Sb-H	na	RsaI	340, 400
					Zapteryx brevirostris	16S	16Sa-L	16Sb-H	na	RsaI	740
Mendonça et al. 2009a	Brazil	PCR RFLP	Tissue DNA	Shark	Rhizoprionodon_lalandii	COI	FishF1	FishR1	na	AlwFI	700
					Rhizoprionodon porosus	COI	FishF1	FishR1	na	AlwFI	440, 260
Schmidt et al. 2015	Brazil	PCR RFLP	Tissue DNA	Ray	Dasyatis hypostigma	COI	FishF1	FishR1	na	FokI	390, 280
					Dasyatis americana	COI	FishF1	FishR1	na	FokI	280, 180, 160
					Dasyatis guttata	COI	FishF1	FishR1	na	FokI	360, 280
					Dasyatis centroura	COI	FishF1	FishR1	na	FokI	380, 180
Lafferty et al. 2018	United States	ddPCR	eDNA	Shark	Carcharadon carcharias	CytB	WhiteShark-F	WhiteShark-R	WhiteShark-P	na	163	Jenrette et al. 2023
Lehman et al. 2020	United States	ddPCR	eDNA	Ray	Pristis pectinata	ND2	PpecF	PpecR	PpecIBQF	na	100	Lehman et al. 2020
Schweiss et al. 2019	United States	ddPCR	eDNA	Shark	Carcharhinus leucas	ND2	BULLND2F6	BULLND2R5	BULL_IBFQ	na	237	Drymon et al. 2020
Cardeñosa et al. 2018	United States; Colombia	Multiplex qPCR	tissue DNA	Shark	Sphyrna lewini	ITS2	ScHH401F	FISH28SR	SYBR Green	na	445	Cardeñosa et al. 2023
					Sphyrna zygaena	ITS2	SmHH630F	FISH28SR	SYBR Green	na	249
					Sphyrna mokarran	ITS2	GtHH123F	FISH28SR	SYBR Green	na	782
					Carcharhinus falciformis	ITS2	rtSilkyF	FISH28SR	SYBR Green	na	328
					Carcharodon carcharias	ITS2	GWSITS2F	FISH28SR	SYBR Green	na	580
					Lamna nasus	ITS2	PorbeagleF	FISH28SR	SYBR Green	na	554
					Alopias superciliosus	ITS2	BigeyeTresher272F	FISH28SR	SYBR Green	na	1000
					Alopias vulpinus	ITS2	CommonTresher1048F	FISH28SR	SYBR Green	na	385
					Alopias pelagicus	ITS2	PelagicTresher1113F	FISH28SR	SYBR Green	na	230
van Rooyen et al. 2021	Australia	Multiplex qPCR	eDNA	Shark	Carcharodon carcharias	D-Loop	White shark Primer 1	White shark Primer 2	White shark Probe	na	128
					Carcharhinus leucas	ND5	Bull shark Primer 1	Bull shark Primer 2	Bull shark Probe	na	228
					Galeocerdo cuvier	D-Loop	Tiger shark Primer 1	Tiger shark Primer 2	Tiger shark Probe	na	92
Pinhal et al. 2008	Brazil	rep-PCR	Tissue DNA	Shark	multiple species	5S rDNA	Cart5S1F	Cart5S1R	na	na	depend on the species	Pinhal et al. 2009
Morgan et al. 2011	Australia	RT-HRM-PCR	Tissue DNA	Shark	Carcharhinus tilstoni	ND4	CT-F	CT-R	na	na	104
					Carcharhinus limbatus	ND4	CL-F	CL-R	na	na	288
					Carcharhinus amblyrhynchoides	ND4	CA-F	CA-R	na	na	130

## Sheet: Table S4. On Site ID DNA tools
Table S4. Summary of tools for on site identification of chondrichtyes species, including citations, tool type, application (eDNA or tissue DNA), chondrichtyes group, and identified species. The table also lists primers used in each method, as well as probes (where applicable). All DNA tools presented here have been empirically tested. For detailed information on primers refer to Tables S2 (speci…
Citation	Country	On Site ID DNA Tool	Application	Chondrichties Target	Species Target	Molecular Marker	Primer_F	Primer_R	Primer_FIP	Primer_BIP	Primer_LF	Primer_LB	Probe	Fragment Size	Other ID Type
Lin et al. 2021	Taiwan, China	LAMP: WarmStart Colormetric Identification	Tissue DNA	Shark	Alopias pelagicus	ND2	Ap_ND2-F3	Ap_ND2-B3	Ap_ND2-FIP	Ap_ND2-BIP	na	Ap_ND2-LB	na	na	color = yellow (presence); red (ausence)
					Alopias superciliosus	COI	As_COI-F3	As_COI-B3	As_COI-FIB	As_COI-BIP	na	As_COI-LB	na	na	color = yellow (presence); red (ausence)
					Sphyrna lewini	CytB	SI_Cytb-F3	SI_Cytb-B3	SI_Cytb-FIP	SI_Cytb-BIP	na	SI_Cytb-LB	na	na	color = yellow (presence); red (ausence)
Tiktak et al. 2024	United Kingdom	LAMP: Lab-on-a-Chip (LOC)	Tissue DNA	Shark	Alopias pelagicus	D-loop	Pelagic_thresher_shark_F3	Pelagic_thresher_shark_B3	Pelagic_thresher_shark_FIP	Pelagic_thresher_shark_BIP	na	Pelagic_thresher_shark_LR	na	na	color = yellow (presence); pink (ausence)
					Alopias superciliosus	ITS2	Big_eye_thresher_shark_F3	Big_eye_thresher_shark_B3	Big_eye_thresher_shark_FIP	Big_eye_thresher_shark_BIP	Big_eye_thresher_shark_LF	Big_eye_thresher_shark_LR	na	na	color = yellow (presence); pink (ausence)
					Isurus oxyrinchus	D-loop	Short_fin_mako_shark_B3	Short_fin_mako_shark_BIP	Short_fin_mako_shark_F3	Short_fin_mako_shark_FIP	na	Short_fin_mako_shark_LR	na	na	color = yellow (presence); pink (ausence)
But et al. 2020	China	LAMP: Real time amplification	Tissue DNA	Shark	Alopias pelagicus	COI	AP02A	AP03B	AP2A3B_FIPV2	AP2A3B_BIPV9	na	na	SYBR Green	296	Tm (peak) = 85.7
					Alopias superciliosus	COI	AS10A	AS11B	AS10A11B_FIPV2	AS10A11B_BIPV2	na	na	SYBR Green	211	Tm (peak) = 81.1
					Alopias vulpinus	ND2	AV02A	AV03B	AV2A3B_FIPV2	AV2A3B_BIPV2	na	na	SYBR Green	179	Tm (peak) = 84.8
					Carcharhinus falciformis	ND2	CF04A	CF07B	CF4A7B_FIPV5	CF4A7B_BIPV5	na	na	SYBR Green	270	Tm (peak) = 83.1
					Carcharhinus longimanus	ND2	CL02A	CL05B	CL2A5B_FIPV1	CL2A5B_BIPV5	na	na	SYBR Green	302	Tm (peak) = 82.9
					Carcharodon carcharias	COI	CC05A	CC04B	CC5A4B_F1B4_LBV1	CC5A4B_BIPV4	CC5A4B_F1B4_LFV1	CC5A4B_FIPV1	SYBR Green	236	Tm (peak) = 86.6
					Cetorhinus maximus	COI	CM01A	CM02B	CM1A2B_FIPV2	CM1A2B_BIPV8	na	na	SYBR Green	530	Tm (peak) = 84.1
					Lamna nasus	ND2	LN02A	LN07B	LN2A7B_FIPV10	LN2A7B_BIPV9	LN2A7B_F10B9_LFV1	na	SYBR Green	444	Tm (peak) = 83.9
					Rhincodon typus	COI	RT02A	RT04BI	RT2A4BI_FIPV3	RT2A4BI_BIPV7	na	na	SYBR Green	265	Tm (peak) = 85.4
					Sphyrna lewini	COI	SL04A	SL04B	SL4A4B_FIPV1	SL4A4B_BIPV1	na	na	SYBR Green	174	Tm (peak) = 81.6
					Sphyrna mokarran	COI	SM03A	SM04B	SM3A4B_FIPV1	SM3A4B_BIPV1	SM3A4B_F1B1_LBV1	na	SYBR Green	389	Tm (peak) = 85.4
					Sphyrna zygaena	COI	SZ03A	SZ04B	SZ3A4B_FIPV5	SZ3A4B_BIPV2	na	na	SYBR Green	299	Tm (peak) = 83.1
					internal control	12S	UPCG01A	UPCG01B	UPCG1A1B_FIPV4	UPCG1A1B_BIPV7	UPCG1A1B_F4B7_LFV1	UPCG1A1B_F4B7_LBV3	SYBR Green	308	na
Jiménez-Pérez et al. 2025	Mexico	LAMP: WarmStart Colormetric Identification	Tissue DNA	Shark	Carcharhinus falciformis	COI	Carcharhinus_falciformis-F3	Carcharhinus_falciformis-B3	Carcharhinus_falciformis-FIP	Carcharhinus_falciformis-BIP	Carcharhinus_falciformis-LF	Carcharhinus_falciformis-LB	na	178.88	color = yellow (presence); pink (ausence)
					Prionace glauca		Isurus_oxyrinchus-F3	Isurus_oxyrinchus-B3	Isurus_oxyrinchus-FIP	Isurus_oxyrinchus-BIP	Isurus_oxyrinchus-LF	Isurus_oxyrinchus-LB	na	189.96	color = yellow (presence); pink (ausence)
					Sphyrna lewini		Prionace_glauca-F3	Prionace_glauca-B3	Prionace_glauca-FIP	Prionace_glauca-BIP	Prionace_glauca-LF	Prionace_glauca-LB	na	231.139	color = yellow (presence); pink (ausence)
					Sphyrna zygaena		Sphyrna_lewini-F3	Sphyrna_lewini-B3	Sphyrna_lewini-FIP	Sphyrna_lewini-BIP	Sphyrna_lewini-LF	Sphyrna_lewini-LB	na	227.142	color = yellow (presence); pink (ausence)
					Isurus oxyrinchus		Sphyrna_zygaena-F3	Sphyrna_zygaena-B3	Sphyrna_zygaena-FIP	Sphyrna_zygaena-BIP	Sphyrna_zygaena-LF	Sphyrna_zygaena-LB	na	215.108	color = yellow (presence); pink (ausence)
Prasetyo et al. 2023	Indonesia, United Kingdom	FASTFISH-ID™	Tissue DNA	Shark Shark Shark Shark Shark Shark Shark Shark Shark Shark Shark Ray Ray Ray Ray Ray Ray Ray Ray Ray Ray Ray Ray Ray Ray	Alopias superciliosus Carcharhinus falciformis Carcharhinus longimanus Isurus oxyrinchus Isurus paucus Lamna nasus Sphyrna lewini Sphyrna mokarran Carcharhinus brevipinna Carcharhinus sorrah Prionace glauca Anoxypristis cuspidata Mobula birostris Mobula mobular Mobula tarapacana Pristis pristis Rhina ancylostoma Rhynchobatus australiae Rhynchobatus laevis Rhynchobatus springeri Stegostoma fasciat…	COI	FISHCOIHBC_ts	FISHCOILBC_ts	na	na	na	na	FASTFISH-ID™ Probe Mix	na	1-2 distinguishable signatures (visual or/and deep learning)
Kim et al. 2018	South Korea	GENECHECKER Ultra-Fast qPCR	Tissue DNA	Ray	Rajiformes	COI	skateF	skateR	na	na	na	na	na	179	na
					Beringraja pulchra	COI	rajaF	rajaR	na	na	na	na	na	131	na

## Sheet: Table S5. Specific Primers
Table S5. Detailed information on taxon-specific primers used in rapid DNA tools for chondrichtyes species identification, including citation, primer name, direction, sequence and molecular marker. GC content and annealing temperature for each primer are listed. Additionally, the table provides taxonomic targets, including elasmobranch group, species, genus, family, and order.
Citation	DNA Tool	Application	Primer Name	Primer Type	Primer Sequence	Molecular Marker	GC	Annealing Temperature	Chondrichtyes Target	Order	Family	Genus	Species	obs
Abdullah et al. 2024	qPCR	tissue DNA	Carcharhinus_F	F	GCYATYTCCCAATAYCAAACACCA	CytB	37.5	50	Shark	Carcharhiniformes	Carcharhinidae	Carcharhinus	na
Abdullah et al. 2024	qPCR	tissue DNA	Carcharhinus_R	R	TGTGGYATTGAGGTYACGATYTGT	CytB	37.5	50	Shark	Carcharhiniformes	Carcharhinidae	Carcharhinus	na
Abdullah et al. 2024	qPCR	tissue DNA	Prionace_glauca_F	F	TGAAACAGGCTCTAATAACCCTCT	CytB	41.7	50	Shark	Carcharhiniformes	Carcharhinidae	Prionace	Prionace glauca
Abdullah et al. 2024	qPCR	tissue DNA	Prionace_glauca_R	R	TGAATAGGGCTAATGTGGCTAAGA	CytB	41.7	50	Shark	Carcharhiniformes	Carcharhinidae	Prionace	Prionace glauca
Abercrombie 2004	Multiplex PCR; Multiplex qPCR;	tissue DNA	PelagicTresher1113F	F	CCGGCCATGCCTTCTGCAACTTG	ITS2	na	69	Shark	Lamniformes	Alopiidae	Alopias	Alopias pelagicus
Abercrombie 2004	Multiplex PCR; Multiplex qPCR;	tissue DNA	BigeyeTresher272F	F	AGTGCTTGACCATTCGGTGTGCGT	ITS2	na	69	Shark	Lamniformes	Alopiidae	Alopias	Alopias superciliosus
Abercrombie 2004	Multiplex PCR; Multiplex qPCR; Taxon-Specific PCR;	tissue DNA	CommonTresher1048F	F	TTCCGTCTCCTTCCACACGTCGAGT	ITS2	na	69	Shark	Lamniformes	Alopiidae	Alopias	Alopias vulpinus
Abercrombie et al. 2005	Multiplex PCR; Multiplex qPCR;	tissue DNA	ScHH401F	F	GGTAAAGGATCCGCTTTGCTGGA	ITS2	na	65	Shark	Carcharhiniformes	Sphyrnidae	Sphyrna	Sphyrna lewini
Abercrombie et al. 2005	Multiplex PCR; Multiplex qPCR;	tissue DNA	GtHH123F	F	AGCAAAGAGCGTGGCTGGGGTTTCGA	ITS2	na	65	Shark	Carcharhiniformes	Sphyrnidae	Sphyrna	Sphyrna mokarran
Abercrombie et al. 2005	Multiplex PCR; Multiplex qPCR;	tissue DNA	SmHH630F	F	TGAGTGCTGTGAGGGCACGTGGCCT	ITS2	na	65	Shark	Carcharhiniformes	Sphyrnidae	Sphyrna	Sphyrna zygaena
Bonfil et al. 2024	Taxon-Specific PCR	eDNA	Ppec-F1	F	GTAACTGCCCATGCCTTTGT	COI	na	58	Ray	Pristiophoriformes	Pristidae	Pristis	Pristis pectinata
Bonfil et al. 2024	Taxon-Specific PCR	eDNA	Ppec-R1	R	TAGAGGAGATGCCGGCTAAA	COI	na	58	Ray	Pristiophoriformes	Pristidae	Pristis	Pristis pectinata
Bremer et al. 2005	PCR RFLP	tissue DNA	RajaCOIf	F	CTTTGGTCACCTGAAGTATAT	COI	na	55	Ray	Rajiformes	na	na	na
Bremer et al. 2005	PCR RFLP	tissue DNA	RajaCOIr	R	TAAGCATCTGGGTAGTCTGAATAGCG	COI	na	55	Ray	Rajiformes	na	na	na
Budd et al. 2021	qPCR	eDNA	S._lewini_12S_F	F	AAGGTGGATTTAGCAGTAAGAAGAGATC	12S	38.29	62	Shark	Carcharhiniformes	Sphyrnidae	Sphyrna	Sphyrna lewini
Budd et al. 2021	qPCR	eDNA	S._lewini_12S_R3	R	GAGTGTGTTTATAGAAAAGTAGGTTG	12S	34.62	62	Shark	Carcharhiniformes	Sphyrnidae	Sphyrna	Sphyrna lewini
But et al. 2020	LAMP	tissue DNA	AP02A	F3(F)	TTATACCCGTGATAATTGGC	COI	na	58	Shark	Lamniformes	Alopiidae	Alopias	Alopias pelagicus
But et al. 2020	LAMP	tissue DNA	AP03B	B3(R)	TGATAGTTGTAATAAAGTTG	COI	na	58	Shark	Lamniformes	Alopiidae	Alopias	Alopias pelagicus
But et al. 2020	LAMP	tissue DNA	AP2A3B_BIPV9	BIP	GGAGCCGGTACTGGTTGAACCCTGCTAAATGGAGAGAGAA	COI	na	70	Shark	Lamniformes	Alopiidae	Alopias	Alopias pelagicus
But et al. 2020	LAMP	tissue DNA	AP2A3B_FIPV2	FIP	GAGGGGGGAAGGAGTCAAAAGGATTTGGAAACTGACTAGTGC	COI	na	70	Shark	Lamniformes	Alopiidae	Alopias	Alopias pelagicus
But et al. 2020	LAMP	tissue DNA	AS10A	F3(F)	GTTGACTTGGCCATTTTCTCG	COI	na	62	Shark	Lamniformes	Alopiidae	Alopias	Alopias superciliosus
But et al. 2020	LAMP	tissue DNA	AS10A11B_BIPV2	BIP	TCAAACACCATTATTTGTATGATCACTGGGAGGGATAAGAGGA	COI	na	65	Shark	Lamniformes	Alopiidae	Alopias	Alopias superciliosus
But et al. 2020	LAMP	tissue DNA	AS10A11B_FIPV2	FIP	GTTGTAATAAAGTTAATTGAAGCTCTTCATTTAGCAGGTATC	COI	na	65	Shark	Lamniformes	Alopiidae	Alopias	Alopias superciliosus
But et al. 2020	LAMP	tissue DNA	AS11B	B3(R)	CGATCAGTTAATAATATTGTG	COI	na	62	Shark	Lamniformes	Alopiidae	Alopias	Alopias superciliosus
But et al. 2020	LAMP	tissue DNA	AV02A	F3(F)	AATTGGCCTAGCCCCACTT	ND2	na	60	Shark	Lamniformes	Alopiidae	Alopias	Alopias vulpinus
But et al. 2020	LAMP	tissue DNA	AV03B	B3(R)	CCTACTATAGTTGATAGTACTCCT	ND2	na	60	Shark	Lamniformes	Alopiidae	Alopias	Alopias vulpinus
But et al. 2020	LAMP	tissue DNA	AV2A3B_BIPV2	BIP	TACTACCGGCCTCATTCTTTGTTTAGTGAAGGGTAAAGTTGT	ND2	na	65	Shark	Lamniformes	Alopiidae	Alopias	Alopias vulpinus
But et al. 2020	LAMP	tissue DNA	AV2A3B_FIPV2	FIP	TCTAAGCCTTGGAGAACTTCCACTTCTGATTACCCGAA	ND2	na	65	Shark	Lamniformes	Alopiidae	Alopias	Alopias vulpinus
But et al. 2020	LAMP	tissue DNA	CF01A	F	TCTTCTAATTCGAGCTGAG	COI	na	64	Shark	Carcharhiniformes	Carcharhinidae	Carcharhinus	Carcharhinus falciformis
But et al. 2020	LAMP	tissue DNA	CF01B	R	ATTGAAGCTAGAATAGATGAC	COI	na	64	Shark	Carcharhiniformes	Carcharhinidae	Carcharhinus	Carcharhinus falciformis
But et al. 2020	LAMP	tissue DNA	CF04A	F3(F)	TCACCACAGGACTTATCTTG	ND2	na	70	Shark	Carcharhiniformes	Carcharhinidae	Carcharhinus	Carcharhinus falciformis
But et al. 2020	LAMP	tissue DNA	CF07B	B3(R)	GTAAGTGTTATGATAATGTAC	ND2	na	70	Shark	Carcharhiniformes	Carcharhinidae	Carcharhinus	Carcharhinus falciformis
But et al. 2020	LAMP	tissue DNA	CF4A7B_BIPV5	BIP	TTCTAGCCTACTCATCAATCGCAGGATGAGGTTAAGTAGGGTC	ND2	na	70	Shark	Carcharhiniformes	Carcharhinidae	Carcharhinus	Carcharhinus falciformis
But et al. 2020	LAMP	tissue DNA	CF4A7B_FIPV5	FIP	TCCTCATCCTCCAATGATTGTTGAGGCCCCATTTGCTATTTTGC	ND2	na	70	Shark	Carcharhiniformes	Carcharhinidae	Carcharhinus	Carcharhinus falciformis
But et al. 2020	LAMP	tissue DNA	CL02A	F3(F)	CTCCTCTCCCTAGGAGGATTG	ND2	na	68	Shark	Carcharhiniformes	Carcharhinidae	Carcharhinus	Carcharhinus longimanus
But et al. 2020	LAMP	tissue DNA	CL05B	B3(R)	TGGGATGAGTGTAAAGATTGC	ND2	na	68	Shark	Carcharhiniformes	Carcharhinidae	Carcharhinus	Carcharhinus longimanus
But et al. 2020	LAMP	tissue DNA	CL2A5B_BIPV5	BIP	TGCTACAACACTAACTATAAGCCCCAGGAGGATAGATAAGGTTGC	ND2	na	70	Shark	Carcharhiniformes	Carcharhinidae	Carcharhinus	Carcharhinus longimanus
But et al. 2020	LAMP	tissue DNA	CL2A5B_FIPV1	FIP	GAGGGCTATAATAGTAGCTGGAGTACCTCCACTCTCCGGATTC	ND2	na	70	Shark	Carcharhiniformes	Carcharhinidae	Carcharhinus	Carcharhinus longimanus
But et al. 2020	LAMP	tissue DNA	CC04B	B3(R)	CCAGGTCAACGGATGCTCCT	COI	na	66	Shark	Lamniformes	Lamnidae	Carcharodon	Carcharodon carcharias
But et al. 2020	LAMP	tissue DNA	CC05A	F3(F)	TCTTCATGGTAATGCCCATC	COI	na	66	Shark	Lamniformes	Lamnidae	Carcharodon	Carcharodon carcharias
But et al. 2020	LAMP	tissue DNA	CC5A4B_BIPV4	BIP	CTAGCTTCAGCCGGAGTTGAGTGCTAAATTACCGGCCAG	COI	na	70	Shark	Lamniformes	Lamnidae	Carcharodon	Carcharodon carcharias
But et al. 2020	LAMP	tissue DNA	CC5A4B_F1B4_LBV1	FIP	GGAGCCGGCACTGGTTGAA	COI	na	70	Shark	Lamniformes	Lamnidae	Carcharodon	Carcharodon carcharias
But et al. 2020	LAMP	tissue DNA	CC5A4B_F1B4_LFV1	LF	TGTCCGGGGCACCAATTA	COI	na	70	Shark	Lamniformes	Lamnidae	Carcharodon	Carcharodon carcharias
But et al. 2020	LAMP	tissue DNA	CC5A4B_FIPV1	LB	TATGTTATTTATTCGGGGGAAGGCGGGAATTGACTAATCCCGTTAA	COI	na	70	Shark	Lamniformes	Lamnidae	Carcharodon	Carcharodon carcharias
But et al. 2020	LAMP	tissue DNA	CM01A	F3(F)	ACCCGGATCACTTCTTGGT	COI	na	68	Shark	Lamniformes	Cetorhinidae	Cetorhinus	Cetorhinus maximus
But et al. 2020	LAMP	tissue DNA	CM02B	B3(R)	AAGAATGTTGTGTTTAGGTTC	COI	na	68	Shark	Lamniformes	Cetorhinidae	Cetorhinus	Cetorhinus maximus
But et al. 2020	LAMP	tissue DNA	CM1A2B_BIPV8	BIP	ATAAGCTTTTGACTCCTCCCTCCGGGCTAAAAGAAGAAGGATG	COI	na	68	Shark	Lamniformes	Cetorhinidae	Cetorhinus	Cetorhinus maximus
But et al. 2020	LAMP	tissue DNA	CM1A2B_FIPV2	FIP	GTGGGAAGGCTATGTCTGGCGGGGTTTTGGGAACTGAT	COI	na	68	Shark	Lamniformes	Cetorhinidae	Cetorhinus	Cetorhinus maximus
But et al. 2020	LAMP	tissue DNA	LN02A	F3(F)	CCTGACAAAAACTTGCCCCT	ND2	na	65	Shark	Lamniformes	Lamnidae	Lamna	Lamna nasus
But et al. 2020	LAMP	tissue DNA	LN06A	F	TGGCTCCCTCCTAGGCGAC	COI	na	66	Shark	Lamniformes	Lamnidae	Lamna	Lamna nasus
But et al. 2020	LAMP	tissue DNA	LN06B	R	GATCACACAAATAGGGGTGTC	COI	na	66	Shark	Lamniformes	Lamnidae	Lamna	Lamna nasus
But et al. 2020	LAMP	tissue DNA	LN07B	B3(R)	ATGGCTGGGATAACTAAGTTC	ND2	na	65	Shark	Lamniformes	Lamnidae	Lamna	Lamna nasus
But et al. 2020	LAMP	tissue DNA	LN2A7B_BIPV9	BIP	ACTTTCCATTATTGCCCTCATAACCAATAAGTCATTTTGGTATGAAGC	ND2	na	65	Shark	Lamniformes	Lamnidae	Lamna	Lamna nasus
But et al. 2020	LAMP	tissue DNA	LN2A7B_F10B9_LFV1	LF	CCAAGAAAGATAAGAAGG	ND2	na	65	Shark	Lamniformes	Lamnidae	Lamna	Lamna nasus
But et al. 2020	LAMP	tissue DNA	LN2A7B_FIPV10	FIP	CTACTATGGTCGAGAGCACATTTACCCCTCATTAAATCCCAA	ND2	na	65	Shark	Lamniformes	Lamnidae	Lamna	Lamna nasus
But et al. 2020	LAMP	tissue DNA	RT02A	F3(F)	ATTACTTCCACCTTCATTCTTAT	COI	na	62	Shark	Orectolobiformes	Rhincodontidae	Rhincodon	Rhincodon typus
But et al. 2020	LAMP	tissue DNA	RT04BI	B3(R)	TAGTTACAAGAATAGATCAGACG	COI	na	62	Shark	Orectolobiformes	Rhincodontidae	Rhincodon	Rhincodon typus
But et al. 2020	LAMP	tissue DNA	RT2A4BI_BIPV7	BIP	GATCAACTGATGCTCCCGCGCAGGAACAGGCTGAACTG	COI	na	70	Shark	Orectolobiformes	Rhincodontidae	Rhincodon	Rhincodon typus
But et al. 2020	LAMP	tissue DNA	RT2A4BI_FIPV3	FIP	GATCAACTGATGCTCCCGCGCAGGAACAGGCTGAACTG	COI	na	70	Shark	Orectolobiformes	Rhincodontidae	Rhincodon	Rhincodon typus
But et al. 2020	LAMP	tissue DNA	SL04A	F3(F)	AGCTATCTTTTCTCTCCACC	COI	na	70	Shark	Carcharhiniformes	Sphyrnidae	Sphyrna	Sphyrna lewini
But et al. 2020	LAMP	tissue DNA	SL04B	B3(R)	TGCAAGAACTGGAAGTGATAGG	COI	na	70	Shark	Carcharhiniformes	Sphyrnidae	Sphyrna	Sphyrna lewini
But et al. 2020	LAMP	tissue DNA	SL4A4B_BIPV1	BIP	CCAGCCATTTCTCAATATCAAAGTAGGATAGTAGTTACAAGG	COI	na	70	Shark	Carcharhiniformes	Sphyrnidae	Sphyrna	Sphyrna lewini
But et al. 2020	LAMP	tissue DNA	SL4A4B_FIPV1	FIP	AGGTTTCATGTTAATGATAGTAGCCGGTGTATCATCAATT	COI	na	70	Shark	Carcharhiniformes	Sphyrnidae	Sphyrna	Sphyrna lewini
But et al. 2020	LAMP	tissue DNA	SM03A	F3(F)	CTTTCGTAATAATCTTTTTTATGGTA	COI	na	59	Shark	Carcharhiniformes	Sphyrnidae	Sphyrna	Sphyrna mokarran
But et al. 2020	LAMP	tissue DNA	SM04B	B3(R)	CTTTCGTAATAATCTTTTTTATGGTA	COI	na	59	Shark	Carcharhiniformes	Sphyrnidae	Sphyrna	Sphyrna mokarran
But et al. 2020	LAMP	tissue DNA	SM3A4B_BIPV1	BIP	CCACTTAGCTGGTATCTCATCAATCTTGAGAAATAGCTGGGGGT	COI	na	59	Shark	Carcharhiniformes	Sphyrnidae	Sphyrna	Sphyrna mokarran
But et al. 2020	LAMP	tissue DNA	SM3A4B_F1B1_LBV1	LB	CTGGCCTCAATTAATTTCATCACAA	COI	na	59	Shark	Carcharhiniformes	Sphyrnidae	Sphyrna	Sphyrna mokarran
But et al. 2020	LAMP	tissue DNA	SM3A4B_FIPV1	FIP	TTCGTGGGAAAGCTATATCTGGTGGGTGGTTTTGGGAATTGACT	COI	na	59	Shark	Carcharhiniformes	Sphyrnidae	Sphyrna	Sphyrna mokarran
But et al. 2020	LAMP	tissue DNA	SZ03A	F3(F)	CATGAGCAGGTATAGTTGGG	COI	na	58	Shark	Carcharhiniformes	Sphyrnidae	Sphyrna	Sphyrna zygaena
But et al. 2020	LAMP	tissue DNA	SZ04B	B3(R)	TTCCTGCTCCAGCTTCTACC	COI	na	58	Shark	Carcharhiniformes	Sphyrnidae	Sphyrna	Sphyrna zygaena
But et al. 2020	LAMP	tissue DNA	SZ3A4B_BIPV2	BIP	AATCATAATTGGTGGCTTCGGGGGAGGAGAAGAAATGATGGTG	COI	na	58	Shark	Carcharhiniformes	Sphyrnidae	Sphyrna	Sphyrna zygaena
But et al. 2020	LAMP	tissue DNA	SZ3A4B_FIPV5	FIP	TGGTCATCTCCTAGAAGAGATCCAGCCCTAAGTCTCTTAATTCG	COI	na	58	Shark	Carcharhiniformes	Sphyrnidae	Sphyrna	Sphyrna zygaena
Caballero et al. 2012	Multiplex PCR	Tissue DNA	Pelagic_thresherR	R	GTTTGATATTGGGAGATTGCAGGG	COI	na	63	Shark	Lamniformes	Alopiidae	Alopias	Alopias pelagicus
Caballero et al. 2012	Multiplex PCR	Tissue DNA	ThresherR_P	R	TAGAAGTGATCCTGGCTGTCCTAA	COI	na	63	Shark	Lamniformes	Alopiidae	Alopias	Alopias pelagicus
Caballero et al. 2012	Multiplex PCR	Tissue DNA	Bigeye_thresherR	R	TTGATGAGATACCTGCTAAATGAAGC	COI	na	63	Shark	Lamniformes	Alopiidae	Alopias	Alopias superciliosus
Caballero et al. 2012	Multiplex PCR	Tissue DNA	ThresherR_BE	R	TAGGAGTGATCCGGGCTGGCCTAA	COI	na	63	Shark	Lamniformes	Alopiidae	Alopias	Alopias superciliosus
Caballero et al. 2012	Multiplex PCR	Tissue DNA	Common_thresherR	R	TCCAGCATGTGCTAGATTTCCC	COI	na	63	Shark	Lamniformes	Alopiidae	Alopias	Alopias vulpinus
Caballero et al. 2012	Multiplex PCR	Tissue DNA	ThresherR_C	R	TAGAAGTGATCCGGGTTGTCCTAA	COI	na	63	Shark	Lamniformes	Alopiidae	Alopias	Alopias vulpinus
Caballero et al. 2012	Multiplex PCR	Tissue DNA	MakoR_SF	R	GCTATGTCTGGTGCTCCGATC	COI	na	63	Shark	Lamniformes	Lamnidae	Isurus	Isurus oxyrinchus
Caballero et al. 2012	Multiplex PCR	Tissue DNA	MakoR_LF	R	CCATATCGGGTGCACCGATC	COI	na	63	Shark	Lamniformes	Lamnidae	Isurus	Isurus paucus
Caballero et al. 2012	Multiplex PCR	Tissue DNA	Universal_thresherF	F	AGCTGGRGTTGAAGCYGGAG	COI	na	63	Shark	Lamniformes	Alopiidae	Alopias	na
Caballero et al. 2012	Multiplex PCR	Tissue DNA	CarcharhinidaeR	R	ACATGATAAAGGATTGGATCTCCTCCA	COI	na	63	Shark	Carcharhiniformes	Carcharhinidae	na	na
Caballero et al. 2012	Multiplex PCR	Tissue DNA	HammerR	R	GCTTCTACYCCAGCRGAAGCT	COI	na	63	Shark	Carcharhiniformes	Sphyrnidae	Sphyrna	na
Canfield & Bowen 2021	PCR RFLP	tissue DNA	HFND2F	F	AGGACTCGAACCTACACTCA	ND2	na	57	Shark	Heterodontiformes	Heterodontidae	Heterodontus	na
Canfield & Bowen 2021	PCR RFLP	tissue DNA	HFND2R	R	GCTTTGAAGGCTTTTGGTCT	ND2	na	57	Shark	Heterodontiformes	Heterodontidae	Heterodontus	na
Cardeñosa et al. 2018	Multiplex qPCR	tissue DNA	rtSilkyF	F	TCTCTCCCCCCCCCTCACTCTGCC	ITS2	na	69	Shark	Carcharhiniformes	Carcharhinidae	Carcharhinus	Carcharhinus falciformis
Carney et al. 2017	na	na	R.bonasus-COI-F	F	TTGATCTTTGGTGCATGAGCAGGG	COI	na	58	Ray	Myliobatiformes	Rhinopteridae	Rhinoptera	Rhinoptera bonasus	*
Carney et al. 2017	na	na	R.bonasus-COI-R	R	TCCTGCTGGATCGAAGAAGGTTGT	COI	na	58	Ray	Myliobatiformes	Rhinopteridae	Rhinoptera	Rhinoptera bonasus	*
Carney et al. 2017	na	na	R.bonasus-CytB-F	F	ATCCGTAATGTTCACGCCAACGG	CytB	na	56	Ray	Myliobatiformes	Rhinopteridae	Rhinoptera	Rhinoptera bonasus	*
Carney et al. 2017	na	na	R.bonasus-CytB-R	R	AGGTTGGGTGTGAATAGGGCTAGA	CytB	na	56	Ray	Myliobatiformes	Rhinopteridae	Rhinoptera	Rhinoptera bonasus	*
Castro et al. 2007	na	na	WSCR1-F	F	TTGGCTCCCAAAGCCAAGATTCTTC	D-loop	na	58	Shark	Orectolobiformes	Rhincodontidae	Rhincodon	Rhincodon typus	*
Castro et al. 2007	na	na	WSCR1-R	R	GCATGTATAATTTTGGTTACAA	D-loop	na	58	Shark	Orectolobiformes	Rhincodontidae	Rhincodon	Rhincodon typus	*
Castro et al. 2007	na	na	WSCR2-F	F	CTATAATTGATTTAAACTGACATTTG	D-loop	na	58	Shark	Orectolobiformes	Rhincodontidae	Rhincodon	Rhincodon typus	*
Castro et al. 2007	na	na	WSCR2-R	R	CTTAATATTTATTGTTCCTGGTTTCAGCC	D-loop	na	58	Shark	Orectolobiformes	Rhincodontidae	Rhincodon	Rhincodon typus	*
Chapman et al. 2003	Multiplex PCR; Multiplex qPCR	tissue DNA	GWScb-R	R	AGTCAGAACTAGTATGTTGGCTACAAGAAT	CytB	na	65	Shark	Lamniformes	Lamnidae	Carcharodon	Carcharodon carcharias
Chapman et al. 2003	Multiplex PCR	tissue DNA	GWSITS2F	F	GCTGGAGTTCATTCTCCGTGCTG	ITS2	na	65	Shark	Lamniformes	Lamnidae	Carcharodon	Carcharodon carcharias
Chapman et al. 2003	Multiplex PCR	tissue DNA	LAM499F	F	GCTTCTCAGTAGACAACGCCACCCT	CytB	na	65	Shark	Lamniformes	Lamnidae	Carcharodon	Carcharodon carcharias
Cooper et al. 2021	Real Time PCR (qPCR)	eDNA	Anoxypristis_cuspidata_F	F	TGCCCCAGACCCACCTAGA	12S	na	61.9	Ray	Rhinopristiformes	Pristidae	Anoxypristis	Anoxypristis cuspidata
Cooper et al. 2021	Real Time PCR (qPCR)	eDNA	Anoxypristis_cuspidata_R	R	CCTGACGTGTTGGAGGTTAATC	12S	na	59	Ray	Rhinopristiformes	Pristidae	Anoxypristis	Anoxypristis cuspidata
Cooper et al. 2021	Real Time PCR (qPCR)	eDNA	Pristis_clavata_F	F	GGTGCCTTAGATCCACCTAGAG	12S	na	59.4	Ray	Rhinopristiformes	Pristidae	Pristis	Pristis clavata
Cooper et al. 2021	Real Time PCR (qPCR)	eDNA	Pristis_clavata_R	R	CTGACGTATTGAAGGTGGGTTCT	12S	na	60.8	Ray	Rhinopristiformes	Pristidae	Pristis	Pristis clavata
Cooper et al. 2021	Real Time PCR (qPCR)	eDNA	Pristis_pectinata_F	F	GGCGGTACCTTAGATCTCTCTAG	12S	na	59	Ray	Rhinopristiformes	Pristidae	Pristis	Pristis pectinata
Cooper et al. 2021	Real Time PCR (qPCR)	eDNA	Pristis_pectinata_R	R	CGACCTGACGTATTGGAGAATG	12S	na	58.9	Ray	Rhinopristiformes	Pristidae	Pristis	Pristis pectinata
Cooper et al. 2021	Real Time PCR (qPCR)	eDNA	Pristis_pristis_F	F	GTGCCTCAGACCCACCTAGA	12S	na	60.6	Ray	Rhinopristiformes	Pristidae	Pristis	Pristis pristis
Cooper et al. 2021	Real Time PCR (qPCR)	eDNA	Pristis_pristis_R	R	CATCATACTGTTCGTTTTTTCTTAGGAG	12S	na	59.1	Ray	Rhinopristiformes	Pristidae	Pristis	Pristis pristis
Cooper et al. 2021	Real Time PCR (qPCR)	eDNA	Pristis_zijsron_F	F	GGTGCCTTAGATCCACCTAGAG	12S	na	58.3	Ray	Rhinopristiformes	Pristidae	Pristis	Pristis zijsron
Cooper et al. 2021	Real Time PCR (qPCR)	eDNA	Pristis_zijsron_R	R	CGACCTGACGTATTGAAGATAGAT	12S	na	58	Ray	Rhinopristiformes	Pristidae	Pristis	Pristis zijsron
de-Franco 2009	Multiplex PCR	tissue DNA	RhoF	F	CCAGGAACACTTCTGGGAGAT	COI	na	50	Ray	Rhinopristiformes	Rhinobatidae	Pseudobatos	Pseudobatos horkelii
de-Franco 2009	Multiplex PCR	tissue DNA	RpeF	F	TGAACCGTTTATCCGCCA	COI	na	50	Ray	Rhinopristiformes	Rhinobatidae	Pseudobatos	Pseudobatos percellens
de-Franco 2009	Multiplex PCR	tissue DNA	ZbrF	F	CAAACACCTCTATTCGTCTGAG	COI	na	50	Ray	Rhinopristiformes	Trygonorrhinidae	Zapteryx	Zapteryx brevirostris
Dunn et al. 2023	qPCR	eDNA	C.albimarginatus-F	F	ATTGCCGGCCTAATCATTACTCTC	ND5	na	60	Shark	Carcharhiniformes	Carcharhinidae	Carcharhinus	Carcharhinus albimarginatus
Dunn et al. 2023	qPCR	eDNA	C.albimarginatus-R	R	GTGAGGATGGAGTGTGGGG	ND5	na	60	Shark	Carcharhiniformes	Carcharhinidae	Carcharhinus	Carcharhinus albimarginatus
Dunn et al. 2023	qPCR	eDNA	C.amblyrhynchos-F	F	CACCAACTCTCACTTCAAAATTAATCCTAT	ND5	na	60	Shark	Carcharhiniformes	Carcharhinidae	Carcharhinus	Carcharhinus amblyrhynchos
Dunn et al. 2023	qPCR	eDNA	C.amblyrhynchos-R	R	CAGATCGATTAGATGTGTTGAGACATG	ND5	na	60	Shark	Carcharhiniformes	Carcharhinidae	Carcharhinus	Carcharhinus amblyrhynchos
Farrell et al. 2009	Multiplex PCR	Tissue DNA	GGND2R	R	TCCTAAGGAAAGGAGAGTCAGTAA	ND2	na	56	Shark	Carcharhiniformes	Triakidae	Galeorhinus	Galeorhinus galeus
Farrell et al. 2009	Multiplex PCR	Tissue DNA	MAND2R	R	GGAAGGTTGTAAGTGTTATGATGA	ND2	na	56	Shark	Carcharhiniformes	Triakidae	Mustelus	Mustelus asterias
Farrell et al. 2009	Multiplex PCR	Tissue DNA	MUND2F1	F	TGTGAATAGGCCTCGAAATCA	ND2	na	56	Shark	Carcharhiniformes	Triakidae	Mustelus	Mustelus asterias; Mustelus mustelus; Galeorhinus galeus
Farrell et al. 2009	Multiplex PCR	Tissue DNA	MMND2R	R	AATGCCAAGGAATAGTAGGAGGT	ND2	na	56	Shark	Carcharhiniformes	Triakidae	Mustelus	Mustelus mustelus
Faure et al. 2023	qPCR	eDNA	AM-F	F	TACTTTTACTACTTGCCTCAGCCG	COI	45.8	na	Shark	Squatiniformes	Sphyrnidae	Squatina	Squatina aculeata; Squatina oculata; Squatina squatina
Faure et al. 2023	qPCR	eDNA	AM-R	R	GTGGTGTTTGATACTGGGAAATGGC	COI	48	na	Shark	Squatiniformes	Squatinidae	Squatina	Squatina aculeata; Squatina oculata; Squatina squatina
Feldheim et al. 2010	na	Tissue DNA	PrisCBF1	F	TGAGGACAAATATCCTTCTGAGGTGC	CytB	na	52	Ray	Rhinopristiformes	Pristidae	Pristis	na
Feldheim et al. 2010	na	Tissue DNA	PrisCBR1	R	AAGTAGGTGATTGAGGCGATTTGGCC	CytB	na	52	Ray	Rhinopristiformes	Pristidae	Pristis	na
Feldheim et al. 2010	Multiplex PCR	Tissue DNA	PpeF3	F	GCTTCTTTATCCTAATCTCATTACTCACCC	CytB	na	65	Ray	Rhinopristiformes	Pristidae	Pristis	Pristis pectinata
Feldheim et al. 2010	Multiplex PCR	Tissue DNA	PpeR4	R	AGGATTTGTGTGATGGGTCGTAATGTTAA	CytB	na	65	Ray	Rhinopristiformes	Pristidae	Pristis	Pristis pectinata
Ferrari et al. 2018	na	na	NADH2SkatesF	F	GCCCATACCCCTACCATGT	ND2	na	55	Ray	Rajiformes	Rajidae	na	na
Ferrari et al. 2018	na	na	NADH2SkatesR	R	GCTTTGAAGGCTTTTGGT	ND2	na	55	Ray	Rajiformes	Rajidae	na	na
Fioravanti et al. 2020	na	na	CtCR1-F	F	CTTCAATCCTTGATCGCGTCA	D-loop	na	54	Shark	Lamniformes	Odontaspididae	Carcharias	Carcharias taurus	*
Fioravanti et al. 2020	na	na	CtCR1-R	R	CTTCCGGGGAATAGCGATGG	D-loop	na	54	Shark	Lamniformes	Odontaspididae	Carcharias	Carcharias taurus	*
Fioravanti et al. 2020	na	na	CtCR2-F	F	TGGCATTTTCGTCCTTGATCG	D-loop	na	54	Shark	Lamniformes	Odontaspididae	Carcharias	Carcharias taurus	*
Fioravanti et al. 2020	na	na	CtCR2-R	R	TGAGTATGTTAGATAGATGTCGAGGA	D-loop	na	54	Shark	Lamniformes	Odontaspididae	Carcharias	Carcharias taurus	*
Fioravanti et al. 2020	na	na	CtCR3-F	F	GGCTGAACTGGGACACTGAG	D-loop	na	54	Shark	Lamniformes	Odontaspididae	Carcharias	Carcharias taurus	*
Fioravanti et al. 2020	na	na	CtCR3-R	R	TCGAAACTTGCCGACTATGG	D-loop	na	54	Shark	Lamniformes	Odontaspididae	Carcharias	Carcharias taurus	*
Fioravanti et al. 2020	na	na	CtCR4-F	F	TGTCAAGTTGACCAAAACTGAAA	D-loop	na	54	Shark	Lamniformes	Odontaspididae	Carcharias	Carcharias taurus	*
Fioravanti et al. 2020	na	na	CtCR4-R	R	CCGGATGGGGGTTAAGAGAG	D-loop	na	54	Shark	Lamniformes	Odontaspididae	Carcharias	Carcharias taurus	*
Fioravanti et al. 2020	na	na	CtCR5-F	F	CCATAGTCGGCAAGTTTCGA	D-loop	na	54	Shark	Lamniformes	Odontaspididae	Carcharias	Carcharias taurus	*
Fioravanti et al. 2020	na	na	CtCR5-R	R	TGCCAGATAAAGTGAAGAATGTGT	D-loop	na	54	Shark	Lamniformes	Odontaspididae	Carcharias	Carcharias taurus	*
Fioravanti et al. 2020	na	na	CtCR6-F	F	CTCTCTTAACCCCCATCCGG	D-loop	na	54	Shark	Lamniformes	Odontaspididae	Carcharias	Carcharias taurus	*
Fioravanti et al. 2020	na	na	CtCR6-R	R	GGGTTTTTCGAGGAGTCCGT	D-loop	na	54	Shark	Lamniformes	Odontaspididae	Carcharias	Carcharias taurus	*
Fioravanti et al. 2020	na	na	CtCR7-F	F	ACACATTCTTCACTTTATCTGGCA	D-loop	na	54	Shark	Lamniformes	Odontaspididae	Carcharias	Carcharias taurus	*
Fioravanti et al. 2020	na	na	CtCR7-R	R	ATGTCCGGCCCTCGTTTTAG	D-loop	na	54	Shark	Lamniformes	Odontaspididae	Carcharias	Carcharias taurus	*
Fioravanti et al. 2020	na	na	CtCR8-F	F	ACGGACTCCTCGAAAAACCC	D-loop	na	54	Shark	Lamniformes	Odontaspididae	Carcharias	Carcharias taurus	*
Fioravanti et al. 2020	na	na	CtCR8-R	R	TCATCTTAGCATCTTCAGTGCCA	D-loop	na	54	Shark	Lamniformes	Odontaspididae	Carcharias	Carcharias taurus	*
Fisher et al. 2014	na	na	Rb_Cytb_F	R	GGCCTHTTYCTRGCTATACACTACAC	CytB	na	na	Ray	Myliobatiformes	Rhinopteridae	Rhinoptera	Rhinoptera bonasus	*
Fisher et al. 2014	na	na	Rb_Cytb_R2	F	AGGGRTGGAATGGRATTTT	CytB	na	na	Ray	Myliobatiformes	Rhinopteridae	Rhinoptera	Rhinoptera bonasus	*
Galván-Tirado et al. 2013	na	na	Cfalc806-R	R	GGAGGTTTCTTTCCGAGAGG	D-loop	na	58	Shark	Carcharhiniformes	Carcharhinidae	Carcharhinus	Carcharhinus falciformis	*
Gargan et al. 2017	qPCR	eDNA	Mtar-F	F	AACCACCTGCAATCTCTCAATATC	COI	na	60	Ray	Myliobatiformes	Mobulidae	Mobula	Mobula tarapacana
Gargan et al. 2017	qPCR	eDNA	Mtar-R	R	GGGAAGAGATAATAATAGGACAGT	COI	na	60	Ray	Myliobatiformes	Mobulidae	Mobula	Mobula tarapacana
Henning 2005	Multiplex PCR	tissue DNA	Bignose_641F	F	GTGGAGCGACTGTCTGCAGGTA	ITS2	na	na	Shark	Carcharhiniformes	Carcharhinidae	Carcharhinus	Carcharhinus altimus
Henning 2005	Multiplex PCR	tissue DNA	Dusky_1044F	F	TGCCCGTGGCCTGCTGCG	ITS2	na	na	Shark	Carcharhiniformes	Carcharhinidae	Carcharhinus	Carcharhinus obscurus
Henning 2005	Multiplex PCR	tissue DNA	Caribbean_reef_916F	F	TCTGAACTGTTGCAGCCGACTGTGGG	ITS2	na	na	Shark	Carcharhiniformes	Carcharhinidae	Carcharhinus	Carcharhinus perezi
Henning 2005	Multiplex PCR	tissue DNA	Sandbar_941F	F	TGCCTGCACCTGCGTTCAACC	ITS2	na	na	Shark	Carcharhiniformes	Carcharhinidae	Carcharhinus	Carcharhinus plumbeus
Henning 2005	Multiplex PCR	tissue DNA	Night_1164F	F	CTCAGTCCTAGGCGCGTCTGCT	ITS2	na	na	Shark	Carcharhiniformes	Carcharhinidae	Carcharhinus	Carcharhinus signatus
Henning 2005	Multiplex PCR	tissue DNA	Tiger_731F	F	TTGCCTGGACCTGTGCTCGGTCGC	ITS2	na	na	Shark	Carcharhiniformes	Carcharhinidae	Galeocerdo	Galeocerdo cuvier
Hoelzel 2001	Taxon-Specific PCR	tissue DNA	Basking_Shark-F	F	CGTAGGCTATCTTTTGCC	CytB	na	55	Shark	Lamniformes	Cetorhinidae	Cetorhinus	Cetorhinus maximus
Hoelzel 2001	Taxon-Specific PCR	tissue DNA	Basking_Shark-R	R	TAGGGTGGCGTTGTCGAT	CytB	na	55	Shark	Lamniformes	Cetorhinidae	Cetorhinus	Cetorhinus maximus
Hwang et al. 2015	qPCR	tissue DNA	BPCOIRT-F	F	GGGCCGGAACAGGTTGA	COI	na	60	Ray	Rajiformes	Rajidae	Beringraja	Beringraja pulchra
Hwang et al. 2015	qPCR	tissue DNA	BPCOIRT-R	R	CCCAGCGTGGGCTATATTTC	COI	na	60	Ray	Rajiformes	Rajidae	Beringraja	Beringraja pulchra
Jiménez-Pérez et al. 2025	LAMP	Tissue DNA	Carcharhinus_falciformis-F3	F3(F)	TCTGACTTCTTCCACCATC	COI	na	69	Shark	Carcharhiniformes	Carcharhinidae	Carcharhinus	Carcharhinus falciformis
Jiménez-Pérez et al. 2025	LAMP	Tissue DNA	Carcharhinus_falciformis-B3	B3(R)	TGAAGCTAGAATAGATGACACA	COI	na	69	Shark	Carcharhiniformes	Carcharhinidae	Carcharhinus	Carcharhinus falciformis
Jiménez-Pérez et al. 2025	LAMP	Tissue DNA	Carcharhinus_falciformis-FIP	FIP	AACTGTTCAACCAGTACCTGC-ATTTCTTCTTCTCCTCGCC	COI	na	69	Shark	Carcharhiniformes	Carcharhinidae	Carcharhinus	Carcharhinus falciformis
Jiménez-Pérez et al. 2025	LAMP	Tissue DNA	Carcharhinus_falciformis-BIP	BIP	ATCCTCCATTAGCTAGTAACCTAGC-CCGGCTAAGTGAAGAGAGA	COI	na	69	Shark	Carcharhiniformes	Carcharhinidae	Carcharhinus	Carcharhinus falciformis
Jiménez-Pérez et al. 2025	LAMP	Tissue DNA	Carcharhinus_falciformis-LF	LF	TCCAGCTTCTACTCCAGCAGA	COI	na	69	Shark	Carcharhiniformes	Carcharhinidae	Carcharhinus	Carcharhinus falciformis
Jiménez-Pérez et al. 2025	LAMP	Tissue DNA	Carcharhinus_falciformis-LB	LB	ACATGCTGGACCATCTGTTGA	COI	na	69	Shark	Carcharhiniformes	Carcharhinidae	Carcharhinus	Carcharhinus falciformis
Jiménez-Pérez et al. 2025	LAMP	Tissue DNA	Isurus_oxyrinchus-F3	F3(F)	CTCCTACCCCCTTCTTTCCT	COI	na	70	Shark	Lamniformes	Lamnidae	Isurus	Isurus oxyrinchus
Jiménez-Pérez et al. 2025	LAMP	Tissue DNA	Isurus_oxyrinchus-B3	B3(R)	TGCTGGGGGTTTTATGTTGA	COI	na	70	Shark	Lamniformes	Lamnidae	Isurus	Isurus oxyrinchus
Jiménez-Pérez et al. 2025	LAMP	Tissue DNA	Isurus_oxyrinchus-FIP	FIP	CAGCTAGGGGAGGGTAGACTGT-TACTCTTGGCCTCAGCCG	COI	na	70	Shark	Lamniformes	Lamnidae	Isurus	Isurus oxyrinchus
Jiménez-Pérez et al. 2025	LAMP	Tissue DNA	Isurus_oxyrinchus-BIP	BIP	CTTAGCACACGCCGGAGCATC-ATGGAAGCTAGGATGGACGA	COI	na	70	Shark	Lamniformes	Lamnidae	Isurus	Isurus oxyrinchus
Jiménez-Pérez et al. 2025	LAMP	Tissue DNA	Isurus_oxyrinchus-LF	LF	GCCGGCTCCTGACTCAACTC	COI	na	70	Shark	Lamniformes	Lamnidae	Isurus	Isurus oxyrinchus
Jiménez-Pérez et al. 2025	LAMP	Tissue DNA	Isurus_oxyrinchus-LB	LB	CCATTTTCTCCCTCCACCTGGC	COI	na	70	Shark	Lamniformes	Lamnidae	Isurus	Isurus oxyrinchus
Jiménez-Pérez et al. 2025	LAMP	Tissue DNA	Prionace_glauca-F3	F3(F)	GATATAGCCTTCCCACGAAT	COI	na	68	Shark	Carcharhiniformes	Carcharhinidae	Prionace	Prionace glauca
Jiménez-Pérez et al. 2025	LAMP	Tissue DNA	Prionace_glauca-B3	B3(R)	CGGCTAAGTGAAGAGAGAA	COI	na	68	Shark	Carcharhiniformes	Carcharhinidae	Prionace	Prionace glauca
Jiménez-Pérez et al. 2025	LAMP	Tissue DNA	Prionace_glauca-FIP	FIP	GGCTTCAACTCCAGCAGAGG-AATAACATAAGCTTCTGACTTCT	COI	na	68	Shark	Carcharhiniformes	Carcharhinidae	Prionace	Prionace glauca
Jiménez-Pérez et al. 2025	LAMP	Tissue DNA	Prionace_glauca-BIP	BIP	AGGTACTGGTTGAACAGTTTATCC-GCTAAATCAACAGATGGTCCA	COI	na	68	Shark	Carcharhiniformes	Carcharhinidae	Prionace	Prionace glauca
Jiménez-Pérez et al. 2025	LAMP	Tissue DNA	Prionace_glauca-LF	LF	GAGGAGGAGAAGAAATGATGGTG	COI	na	68	Shark	Carcharhiniformes	Carcharhinidae	Prionace	Prionace glauca
Jiménez-Pérez et al. 2025	LAMP	Tissue DNA	Prionace_glauca-LB	LB	TCCATTAGCTAGTAACCTAGCACA	COI	na	68	Shark	Carcharhiniformes	Carcharhinidae	Prionace	Prionace glauca
Jiménez-Pérez et al. 2025	LAMP	Tissue DNA	Sphyrna_lewini-F3	F3(F)	GGAACAGCCCTAAGTCTT	COI	na	66	Shark	Carcharhiniformes	Sphyrnidae	Sphyrna	Sphyrna lewini
Jiménez-Pérez et al. 2025	LAMP	Tissue DNA	Sphyrna_lewini-B3	B3(R)	GTGGAAGAAGCCAGAAGC	COI	na	66	Shark	Carcharhiniformes	Sphyrnidae	Sphyrna	Sphyrna lewini
Jiménez-Pérez et al. 2025	LAMP	Tissue DNA	Sphyrna_lewini-FIP	FIP	AAGCGTGGGCAGTTACAATTACA-CTAATTCGAGCTGAACTTGGA	COI	na	66	Shark	Carcharhiniformes	Sphyrnidae	Sphyrna	Sphyrna lewini
Jiménez-Pérez et al. 2025	LAMP	Tissue DNA	Sphyrna_lewini-BIP	BIP	TGCCAATTATAATTGGTGGTTTTGG-GTGGAAAGGCCATGTCTG	COI	na	66	Shark	Carcharhiniformes	Sphyrnidae	Sphyrna	Sphyrna lewini
Jiménez-Pérez et al. 2025	LAMP	Tissue DNA	Sphyrna_lewini-LF	LF	TCATCTCCTAAAAGAGATCCTGGT	COI	na	66	Shark	Carcharhiniformes	Sphyrnidae	Sphyrna	Sphyrna lewini
Jiménez-Pérez et al. 2025	LAMP	Tissue DNA	Sphyrna_lewini-LB	LB	CTAGTTCCTTTAATAATTGGTGCGC	COI	na	66	Shark	Carcharhiniformes	Sphyrnidae	Sphyrna	Sphyrna lewini
Jiménez-Pérez et al. 2025	LAMP	Tissue DNA	Sphyrna_zygaena-F3	F3(F)	AGCCCTAAGTCTCTTAATTCG	COI	na	69	Shark	Carcharhiniformes	Sphyrnidae	Sphyrna	Sphyrna zygaena
Jiménez-Pérez et al. 2025	LAMP	Tissue DNA	Sphyrna_zygaena-B3	B3(R)	GGTGGAAGAAGTCAGAAACT	COI	na	69	Shark	Carcharhiniformes	Sphyrnidae	Sphyrna	Sphyrna zygaena
Jiménez-Pérez et al. 2025	LAMP	Tissue DNA	Sphyrna_zygaena-FIP	FIP	GCGTGGGCGGTTACAATTAC-AGCTGAACTTGGGCAAC	COI	na	69	Shark	Carcharhiniformes	Sphyrnidae	Sphyrna	Sphyrna zygaena
Jiménez-Pérez et al. 2025	LAMP	Tissue DNA	Sphyrna_zygaena-BIP	BIP	ATGCCAATCATAATTGGTGGCTTC-ATTTATTCGTGGGAAGGCC	COI	na	69	Shark	Carcharhiniformes	Sphyrnidae	Sphyrna	Sphyrna zygaena
Jiménez-Pérez et al. 2025	LAMP	Tissue DNA	Sphyrna_zygaena-LF	LF	GGTCATCTCCTAGAAGAGATCCTG	COI	na	69	Shark	Carcharhiniformes	Sphyrnidae	Sphyrna	Sphyrna zygaena
Jiménez-Pérez et al. 2025	LAMP	Tissue DNA	Sphyrna_zygaena-LB	LB	TCCTTTAATAATTGGTGCACCAGAC	COI	na	69	Shark	Carcharhiniformes	Sphyrnidae	Sphyrna	Sphyrna zygaena
Kim et al. 2018	qPCR	tissue DNA	rajaF	F	CCGGCATCACTATACTGCTCA	COI	na	60	Ray	Rajiformes	Rajidae	Beringraja	Beringraja pulchra
Kim et al. 2018	qPCR	tissue DNA	rajaR	R	AATCAAAATGTAGACCTCAGGATGG	COI	na	60	Ray	Rajiformes	Rajidae	Beringraja	Beringraja pulchra
Kim et al. 2018	qPCR	tissue DNA	skateF	F	CTCCATTAACTTCATCACCACAATT	COI	na	60	Ray	Rajiformes	Rajidae	na	na
Kim et al. 2018	qPCR	tissue DNA	skateR	R	AGAAAGTTGTGTTGAGATTACGATC	COI	na	60	Ray	Rajiformes	Rajidae	na	na
Lafferty et al. 2018	Droplet Digital PCR (ddPCR); Taxon-Specific PCR	eDNA	Whiteshark-F	F	CGTCACCCCTCCACACATTA	CytB	na	na	Shark	Lamniformes	Lamnidae	Carcharodon	Carcharodon carcharias
Lafferty et al. 2018	Droplet Digital PCR (ddPCR); Taxon-Specific PCR	eDNA	Whiteshark-R	R	GGTGCTGCTACGTTGTTTGG	CytB	na	na	Shark	Lamniformes	Lamnidae	Carcharodon	Carcharodon carcharias
Lago et al. 2012	na	na	COI_RajaF	F	CCGCTTAACTCTCAGCCATC	COI	na	50	Ray	Rajiformes	Rajidae	na	na	*
Lago et al. 2012	na	na	COI_RajaR	R	TCAGGGTGACCAAAGAATCA	COI	na	50	Ray	Rajiformes	Rajidae	na	na	*
Lehman et al. 2020	Droplet Digital PCR (ddPCR)	eDNA	PpecF	F	CTGGTTCACATTGACTCTTAATTTG	ND2	na	64	Ray	Rhinopristiformes	Pristidae	Pristis	Pristis pectinata
Lehman et al. 2020	Droplet Digital PCR (ddPCR)	eDNA	PpecR	R	GAAGGAGAGCTGAAGCTGTAGC	ND2	na	64	Ray	Rhinopristiformes	Pristidae	Pristis	Pristis pectinata
Lim & Then 2022	Taxon-Specific PCR	eDNA	FkitF1	F	ACTCATTCGAACCGAACTAAGTCA	COI	na	54	Ray	Myliobatiformes	Dasyatidae	Fluvitrygon	Fluvitrygon kittipongi
Lim & Then 2022	Taxon-Specific PCR	eDNA	FkitR1	R	AGCAGAAGCTAGGAGTAGTAGGAA	COI	na	54	Ray	Myliobatiformes	Dasyatidae	Fluvitrygon	Fluvitrygon kittipongi
Lin et al. 2021	LAMP	Tissue DNA	Ap_ND2-B3	B3(R)	AGCCAAGATGTGCGATTG	ND2	na	na	Shark	Lamniformes	Alopiidae	Alopias	Alopias pelagicus
Lin et al. 2021	LAMP	Tissue DNA	Ap_ND2-BIP	BIP	TCTTCCTTGGAGTACTCTCAACTGGAGTAGGCTAGGATTTTTCG	ND2	na	na	Shark	Lamniformes	Alopiidae	Alopias	Alopias pelagicus
Lin et al. 2021	LAMP	Tissue DNA	Ap_ND2-F3	F3(F)	CAGAAGTACTTCAAGGCTTAG	ND2	na	na	Shark	Lamniformes	Alopiidae	Alopias	Alopias pelagicus
Lin et al. 2021	LAMP	Tissue DNA	Ap_ND2-FIP	FIP	AGGGGTAGAGTTGTAAGAGAATAGCCCACAGGTCTCATTCTTTCC	ND2	na	na	Shark	Lamniformes	Alopiidae	Alopias	Alopias pelagicus
Lin et al. 2021	LAMP	Tissue DNA	Ap_ND2-LB	LB	GGGGCTGAGGAGGATTAAACCAAAC	ND2	na	na	Shark	Lamniformes	Alopiidae	Alopias	Alopias pelagicus
Lin et al. 2021	LAMP	Tissue DNA	As_COI-B3	B3(R)	TGCTAAGTTGCCAGCTAAG	COI	na	na	Shark	Lamniformes	Alopiidae	Alopias	Alopias superciliosus
Lin et al. 2021	LAMP	Tissue DNA	As_COI-BIP	BIP	CTCCTTCCCCCTTCTTTTCTCTTGGGATAAACTGTTCAACCAG	COI	na	na	Shark	Lamniformes	Alopiidae	Alopias	Alopias superciliosus
Lin et al. 2021	LAMP	Tissue DNA	As_COI-F3	F3(F)	TGGTTATACCCGTAATAATTGG	COI	na	na	Shark	Lamniformes	Alopiidae	Alopias	Alopias superciliosus
Lin et al. 2021	LAMP	Tissue DNA	As_COI-FIB	FIP	GCTTATGTTATTTATTCGCGGGAAGATTTGGAAACTGATTAGTACCCTT	COI	na	na	Shark	Lamniformes	Alopiidae	Alopias	Alopias superciliosus
Lin et al. 2021	LAMP	Tissue DNA	As_COI-LB	LB	GCTGGGGTTGAAGCTGGAGC	COI	na	na	Shark	Lamniformes	Alopiidae	Alopias	Alopias superciliosus
Lin et al. 2021	LAMP	Tissue DNA	SI_Cytb-B3	B3(R)	GAGGATAAAGATTGAGAATAAAAGG	CytB	na	na	Shark	Carcharhiniformes	Sphyrnidae	Sphyrna	Sphyrna lewini
Lin et al. 2021	LAMP	Tissue DNA	SI_Cytb-BIP	BIP	AACCCGAATGATACTTCCTATTCGGCTAAGACTCCTCCTAGTTTG	CytB	na	na	Shark	Carcharhiniformes	Sphyrnidae	Sphyrna	Sphyrna lewini
Lin et al. 2021	LAMP	Tissue DNA	SI_Cytb-F3	F3(F)	AAAGACCTACTTGGCTTCT	CytB	na	na	Shark	Carcharhiniformes	Sphyrnidae	Sphyrna	Sphyrna lewini
Lin et al. 2021	LAMP	Tissue DNA	SI_Cytb-FIP	FIP	TCAGCGTCTCCTAGTAGATTGGGCGTTATAATCTTCTTCCTAACCAC	CytB	na	na	Shark	Carcharhiniformes	Sphyrnidae	Sphyrna	Sphyrna lewini
Lin et al. 2021	LAMP	Tissue DNA	SI_Cytb-LB	LB	CTATGCAATCTTACGCTCTATTCCT	CytB	na	na	Shark	Carcharhiniformes	Sphyrnidae	Sphyrna	Sphyrna lewini
Lin et al. 2021	LAMP	Tissue DNA	SI_ND2-B3	B3(R)	GTTTGATTAAGTCCTCCTCATC	ND2	na	na	Shark	Carcharhiniformes	Sphyrnidae	Sphyrna	Sphyrna lewini
Lin et al. 2021	LAMP	Tissue DNA	SI_ND2-BIP	BIP	ACTCCAACTATATCCCCTACTCAACCTCCAATAATTGTTGAAAGGATACC	ND2	na	na	Shark	Carcharhiniformes	Sphyrnidae	Sphyrna	Sphyrna lewini
Lin et al. 2021	LAMP	Tissue DNA	SI_ND2-F3	F3(F)	GCCCTAAAAATTGGCCTTG	ND2	na	na	Shark	Carcharhiniformes	Sphyrnidae	Sphyrna	Sphyrna lewini
Lin et al. 2021	LAMP	Tissue DNA	SI_ND2-FIP	FIP	AGGGGGCTAATTTTTGTCAGGTTGACTTCCAGAAGTACTACAAGG	ND2	na	na	Shark	Carcharhiniformes	Sphyrnidae	Sphyrna	Sphyrna lewini
Lin et al. 2021	LAMP	Tissue DNA	SI_ND2-LF	LB	ATGAGTCCAGTAGTGAGGTCTAAA	ND2	na	na	Shark	Carcharhiniformes	Sphyrnidae	Sphyrna	Sphyrna lewini
Magnussen et al. 2007	Multiplex PCR	tissue DNA	BSK328F	F	TCTCGGCCTCCGGGCGAACGAATGAGA	ITS2	na	65	Shark	Lamniformes	Cetorhinidae	Cetorhinus	Cetorhinus maximus
Magnussen et al. 2007	Multiplex PCR	tissue DNA	BSK503F	F	AAGATGCGGCACGCTGTTGGGCACGC	ITS2	na	65	Shark	Lamniformes	Cetorhinidae	Cetorhinus	Cetorhinus maximus
Marino et al. 2014	Multiplex PCR	tissue DNA	MmusCOIaF	F	TAAGCTTTTGACTCCTCCGG	COI	na	60	Shark	Carcharhiniformes	Triakidae	Mustelus	Mustelus mustelus
Marino et al. 2014	Multiplex PCR	tissue DNA	MmusCOIbF	F	TGCAGGTACCGGCTGAAGA	COI	na	60	Shark	Carcharhiniformes	Triakidae	Mustelus	Mustelus mustelus
Marino et al. 2014	Multiplex PCR	tissue DNA	MpunCOIaF	F	CATAAGCTTCTGACTTCTTCGT	COI	na	60	Shark	Carcharhiniformes	Triakidae	Mustelus	Mustelus punctulatus
Marino et al. 2014	Multiplex PCR	tissue DNA	MpunCOIbF	F	AGCAGGTACCGGTTGAAGC	COI	na	60	Shark	Carcharhiniformes	Triakidae	Mustelus	Mustelus punctulatus
Marino et al. 2014	Multiplex PCR	tissue DNA	MUSF	F	GTGAAAGGTGCTGTCCTG	ITS2	na	57.6	Shark	Carcharhiniformes	Triakidae	Mustelus	na
Marino et al. 2014	Multiplex PCR	tissue DNA	MUSR	R	CTCCAACGGTAACGGAAA	ITS2	na	57.6	Shark	Carcharhiniformes	Triakidae	Mustelus	na
Marino et al. 2014	Multiplex PCR	tissue DNA	Mustelus_COIR	R	GTTTGATATTGGGAAATGGCTGG	COI	na	60	Shark	Carcharhiniformes	Triakidae	Mustelus	na
Mendonça et al. 2009a	Multiplex PCR	Tissue DNA	RlaF	F	TCAACCTGGATCTCTTTTAGGT	COI	na	50	Shark	Carcharhiniformes	Carcharhinidae	Rhizoprionodon	Rhizoprionodon lalandii
Mendonça et al. 2009a	Multiplex PCR	Tissue DNA	RpoF	F	TACCCCCCATTAGCTAGTAATA	COI	na	50	Shark	Carcharhiniformes	Carcharhinidae	Rhizoprionodon	Rhizoprionodon porosus
Mendonça et al. 2009b	Multiplex PCR	Tissue DNA	AsuF	F	GGTTATACCCGTAATAATTGGG	COI	na	50	Shark	Lamniformes	Alopiidae	Alopias	Alopias superciliosus
Mendonça et al. 2009b	Multiplex PCR	Tissue DNA	AvuF	F	CCTCAGCTGGAGTTGAAGCC	COI	na	50	Shark	Lamniformes	Alopiidae	Alopias	Alopias vulpinus
Mendonça et al. 2009b	Multiplex PCR	Tissue DNA	CfaF	F	GATCTATTCTTGTAACCACG	COI	na	50	Shark	Carcharhiniformes	Carcharhinidae	Carcharhinus	Carcharhinus falciformis
Mendonça et al. 2009b	Multiplex PCR	Tissue DNA	GcuF	F	ACTACATTCTTTGATCCAGCG	COI	na	50	Shark	Carcharhiniformes	Carcharhinidae	Galeocerdo	Galeocerdo cuvier
Mendonça et al. 2009b	Multiplex PCR	Tissue DNA	IoxF	F	CTTCCACTTGGCTGGGTATCTCG	COI	na	50	Shark	Lamniformes	Lamnidae	Isurus	Isurus oxyrinchus
Mendonça et al. 2009b	Multiplex PCR	Tissue DNA	PglF	F	TCCAGTTCTTGCAGCAGGT	COI	na	50	Shark	Carcharhiniformes	Carcharhinidae	Prionace	Prionace glauca
Mendonça et al. 2009b	Multiplex PCR	Tissue DNA	RpoF2	F	CCCATTAGCTAGTAATA	COI	na	50	Shark	Carcharhiniformes	Carcharhinidae	Rhizoprionodon	Rhizoprionodon porosus
Mendonça et al. 2009b	Multiplex PCR	Tissue DNA	SleF	F	GGCCTTCCCACGAATAAAC	COI	na	50	Shark	Carcharhiniformes	Sphyrnidae	Sphyrna	Sphyrna lewini
Morgan et al. 2011	RT-HRM-PCR	tissue DNA	CA-F	F	TGTCCTACTAAAACTAGGAGGTTAT	ND4	20-80	61	Shark	Carcharhiniformes	Carcharhinidae	Carcharhinus	Carcharhinus amblyrhynchoides
Morgan et al. 2011	RT-HRM-PCR	tissue DNA	CA-R	R	AACAAATAGAGCTAGTTATTACGATG	ND4	20-80	61	Shark	Carcharhiniformes	Carcharhinidae	Carcharhinus	Carcharhinus amblyrhynchoides
Morgan et al. 2011	RT-HRM-PCR	tissue DNA	CL-F	F	ACCAAAGAAATAGCCTACCCATTC	ND4	20-80	61	Shark	Carcharhiniformes	Carcharhinidae	Carcharhinus	Carcharhinus limbatus
Morgan et al. 2011	RT-HRM-PCR	tissue DNA	CL-R	R	TTTGGATTCCTCGAGCTAGAAGG	ND4	20-80	61	Shark	Carcharhiniformes	Carcharhinidae	Carcharhinus	Carcharhinus limbatus
Morgan et al. 2011	RT-HRM-PCR	tissue DNA	CT-F	F	CCCAYGGTTTAATYTCATCAGCCT	ND4	20-80	61	Shark	Carcharhiniformes	Carcharhinidae	Carcharhinus	Carcharhinus tilstoni
Morgan et al. 2011	RT-HRM-PCR	tissue DNA	CT-R	R	GGAGAATGATTTGGATTCCTCGG	ND4	20-80	61	Shark	Carcharhiniformes	Carcharhinidae	Carcharhinus	Carcharhinus tilstoni
Nachtigall et al. 2017	Multiplex PCR	Tissue DNA	Isogoxy610R	R	CGGCCCCCTCCTGGCTG	ITS2	na	65	Shark	Carcharhiniformes	Carcharhinidae	Isogomphodon	Isogomphodon oxyrhynchus
Naylor et al. 2005	na	na	Ile-Mustelus-F	F	AAGGACCACTTTGATAGAGT	ND2	na	55	Shark	Carcharhiniformes	Triakidae	Mustelus	na
Pank et al. 2001	Multiplex PCR	tissue DNA	DuskyF	F	GTGCCTTCCCACCTTTTGGCG	ITS2	na	65	Shark	Carcharhiniformes	Carcharhinidae	Carcharhinus	Carcharhinus obscurus
Pank et al. 2001	Multiplex PCR	tissue DNA	SandbarF	F	AAGTGGAGCGACTGTCTGCAGGTC	ITS2	na	65	Shark	Carcharhiniformes	Carcharhinidae	Carcharhinus	Carcharhinus plumbeus
Pinhal et al. 2012	Multiplex PCR	Tissue DNA	Racut555F	F	TTAACGTTCTGTGCGTGTCGAGT	ITS2	na	55	Shark	Carcharhiniformes	Carcharhinidae	Rhizoprionodon	Rhizoprionodon acutus
Pinhal et al. 2012	Multiplex PCR	Tissue DNA	Rlal293F	F	GGCACGTAGGCACCGCCCGCTAT	ITS2	na	55	Shark	Carcharhiniformes	Carcharhinidae	Rhizoprionodon	Rhizoprionodon lalandii
Pinhal et al. 2012	Multiplex PCR	Tissue DNA	Rlong1116F	F	GACTTGCTCTGTCCTTGAGCCC	ITS2	na	55	Shark	Carcharhiniformes	Carcharhinidae	Rhizoprionodon	Rhizoprionodon longurio
Pinhal et al. 2012	Multiplex PCR	Tissue DNA	Rolig741F	F	TACCGGGAGAGCTCGGAAAACGT	ITS2	na	55	Shark	Carcharhiniformes	Carcharhinidae	Rhizoprionodon	Rhizoprionodon oligolinx
Pinhal et al. 2012	Multiplex PCR	Tissue DNA	Rpor1260F	F	GCGAGGCACACCTCGGCAC	ITS2	na	55	Shark	Carcharhiniformes	Carcharhinidae	Rhizoprionodon	Rhizoprionodon porosus
Pinhal et al. 2012	Multiplex PCR	Tissue DNA	Rtay482F	F	AACGGTTCGGGTGCTCCGGCA	ITS2	na	55	Shark	Carcharhiniformes	Carcharhinidae	Rhizoprionodon	Rhizoprionodon taylori
Pinhal et al. 2012	Multiplex PCR	Tissue DNA	Rter946F	F	TGTGAATAGGGGCAGCCGACA	ITS2	na	55	Shark	Carcharhiniformes	Carcharhinidae	Rhizoprionodon	Rhizoprionodon terraenovae
Portnoy et al. 2010	na	na	CP3F	F	CCTTTAATGGCATATTTATCC	D-loop	na	61.5	Shark	Carcharhiniformes	Carcharhinidae	Carcharhinus	Carcharhinus plumbeus	*
Portnoy et al. 2010	na	na	CP5R	R	ACCTTAATGAACCAGATGAGCC	D-loop	na	64.5	Shark	Carcharhiniformes	Carcharhinidae	Carcharhinus	Carcharhinus plumbeus	*
Postaire et al. 2020	qPCR	eDNA	588_F-limbatus-NADH2	F	TGCCCCCAATCTCACCTTAC	ND2	na	63	Shark	Carcharhiniformes	Carcharhinidae	Carcharhinus	Carcharhinus limbatus
Postaire et al. 2020	qPCR	eDNA	776_R-limbatus-NADH2	R	CCGGAAAGTGGGGGTAATCC	ND2	na	63	Shark	Carcharhiniformes	Carcharhinidae	Carcharhinus	Carcharhinus limbatus
Ribeiro et al. 2006	na	na	PotaATPf2_Lys	F	GGGTCYAGCATTAGCCTTT	ATPase6	na	50	Ray	Myliobatiformes	Potamotrygonidae	Potamotrygon	na	*
Ribeiro et al. 2006	na	na	PotaATPr2	R	GTTAGTGGTCAGGGGCTTGG	ATPase6	na	50	Ray	Myliobatiformes	Potamotrygonidae	Potamotrygon	na	*
Sandoval-Castilho et al. 2004	na	na	12Srev326	F	ACTCGTATAACCGCGGTGGCT	D-loop	na	63	Ray	Rhinopristiformes	Rhinobatidae	Pseudobatos	Pseudobatos productus	*
Sandoval-Castilho et al. 2004	na	na	CbRhino1163	R	CYTACTTCTCATTATTCCTNATCCTCCTACC	D-loop	na	63	Ray	Rhinopristiformes	Rhinobatidae	Pseudobatos	Pseudobatos productus	*
Schweiss et al. 2019	Droplet Digital PCR (ddPCR)	eDNA	BULLND2F6	F	TCCGGGTTTATACCCAAATG	ND2	na	59	Shark	Carcharhiniformes	Carcharhinidae	Carcharhinus	Carcharhinus leucas
Schweiss et al. 2019	Droplet Digital PCR (ddPCR)	eDNA	BULLND2R5	R	GAAGGAGGATGGATAAGATTG	ND2	na	59	Shark	Carcharhiniformes	Carcharhinidae	Carcharhinus	Carcharhinus leucas
Shivji et al. 2002	Multiplex PCR	tissue DNA	SilkyprimerF	F	ACCGTGTGGGCCAGGGTC	ITS2	na	65	Shark	Carcharhiniformes	Carcharhinidae	Carcharhinus	Carcharhinus falciformis
Shivji et al. 2002	Multiplex PCR	tissue DNA	SFMakoF	F	AGGTGCCTGTAGTGCTGGTAGACACA	ITS2	na	65	Shark	Lamniformes	Lamnidae	Isurus	Isurus oxyrinchus
Shivji et al. 2002	Multiplex PCR	tissue DNA	LFMakoF	F	CCTCAACGACACCCAACGCGTTC	ITS2	na	65	Shark	Lamniformes	Lamnidae	Isurus	Isurus paucus
Shivji et al. 2002	Multiplex PCR	tissue DNA	PorbeagleF	F	GTCGTCGGCGCCAGCCTTCTAAC	ITS2	na	69	Shark	Lamniformes	Lamnidae	Lamna	Lamna nasus
Shivji et al. 2002	Multiplex PCR; Multiplex qPCR	tissue DNA	BlueF	F	AGAAGTGGAGCGACTGTCTTCGCC	ITS2	na	65	Shark	Carcharhiniformes	Carcharhinidae	Prionace	Prionace glauca
Sigsgaard et al. 2017	na	na	RhitypDLL1	F	TATTGACGGCAGATGTCGAG	D-loop	na	55	Shark	Orectolobiformes	Rhincodontidae	Rhincodon	Rhincodon typus	*
Sigsgaard et al. 2017	na	na	RhitypDLR1	R	CCACATTTCTATAACATATTA	D-loop	na	55	Shark	Orectolobiformes	Rhincodontidae	Rhincodon	Rhincodon typus	*
Sigsgaard et al. 2017	na	na	RhitypDLR1	R	TGGATTAATGCAGGTTTTTACAAAC	D-loop	na	55	Shark	Orectolobiformes	Rhincodontidae	Rhincodon	Rhincodon typus	*
Sigsgaard et al. 2017	na	na	RhitypDLR2	R	TGCATGGTTTTATGTACGTCAGT	D-loop	na	55	Shark	Orectolobiformes	Rhincodontidae	Rhincodon	Rhincodon typus	*
Simpfendorfer et al. 2016	Taxon-Specific PCR	eDNA	PZ-COI_F1	F	CCTCCTTCTACTAGCCTCTGC	COI	na	60	Ray	Rhinopristiformes	Pristidae	Pristis	na
Simpfendorfer et al. 2016	Taxon-Specific PCR	eDNA	PZ-COI_R1	R	GGAAGAGATACCAGCTAAGTGCAA	COI	na	60	Ray	Rhinopristiformes	Pristidae	Pristis	na
Sodré et al. 2024	Taxon-Specific PCR	tissue DNA	Sphyrna_cmtt-F	F	GGGACCGTGTTTGGCTTGTG	ITS2	60	na	Shark	Carcharhiniformes	Sphyrnidae	Sphyrna	Sphyrna tudes; Sphyrna corona; Sphyrna media; Sphyrna tiburo
Sodré et al. 2024	Taxon-Specific PCR	tissue DNA	Spryna_cmtt-R	R	TGCTCTCTCACTCCATTGCCA	ITS2	52	na	Shark	Carcharhiniformes	Sphyrnidae	Sphyrna	Sphyrna tudes; Sphyrna corona; Sphyrna media; Sphyrna tiburo
Tiktak et al. 2024	LAMP	Tissue DNA	Pelagic_thresher_shark_B3	B3(R)	CTCGGTGTCCCAGATCAG	D-loop	na	na	Shark	Lamniformes	Alopiidae	Alopias	Alopias pelagicus
Tiktak et al. 2024	LAMP	Tissue DNA	Pelagic_thresher_shark_BIP	BIP	CTCCCTTTTATGCCATTTTCGTCCAGTAATTGCTTCATCCCCG	D-loop	na	na	Shark	Lamniformes	Alopiidae	Alopias	Alopias pelagicus
Tiktak et al. 2024	LAMP	Tissue DNA	Pelagic_thresher_shark_F3	F3(F)	ATTTGTGGCACTGCACTC	D-loop	na	na	Shark	Lamniformes	Alopiidae	Alopias	Alopias pelagicus
Tiktak et al. 2024	LAMP	Tissue DNA	Pelagic_thresher_shark_FIP	FIP	GGTACATTCATTCTTGACGCGATTACTAATCCCCATTAATTGACCAG	D-loop	na	na	Shark	Lamniformes	Alopiidae	Alopias	Alopias pelagicus
Tiktak et al. 2024	LAMP	Tissue DNA	Pelagic_thresher_shark_LR	LR	TTGATCGTCTCAAGATTTCTTGTCC	D-loop	na	na	Shark	Lamniformes	Alopiidae	Alopias	Alopias pelagicus
Tiktak et al. 2024	LAMP	Tissue DNA	Big_eye_thresher_shark_B3	B3(R)	GGAAGGAGCCTCAACTCCAG	ITS2	na	na	Shark	Lamniformes	Alopiidae	Alopias	Alopias superciliosus
Tiktak et al. 2024	LAMP	Tissue DNA	Big_eye_thresher_shark_BIP	BIP	GCTGGTGGTGTGTTCGCTTTGGGCGTCAGCGCAGCCAA	ITS2	na	na	Shark	Lamniformes	Alopiidae	Alopias	Alopias superciliosus
Tiktak et al. 2024	LAMP	Tissue DNA	Big_eye_thresher_shark_F3	F3(F)	TCCGGATGGTAGCCGTGG	ITS2	na	na	Shark	Lamniformes	Alopiidae	Alopias	Alopias superciliosus
Tiktak et al. 2024	LAMP	Tissue DNA	Big_eye_thresher_shark_FIP	FIP	GGACCAAACCAGTCACTGCGTTCAGGTGCAGGCGTTACC	ITS2	na	na	Shark	Lamniformes	Alopiidae	Alopias	Alopias superciliosus
Tiktak et al. 2024	LAMP	Tissue DNA	Big_eye_thresher_shark_LF	LF	GCTCCGCTTCACCTCCTAC	ITS2	na	na	Shark	Lamniformes	Alopiidae	Alopias	Alopias superciliosus
Tiktak et al. 2024	LAMP	Tissue DNA	Big_eye_thresher_shark_LR	LR	TGGCATTTCGGACGTGAGT	ITS2	na	na	Shark	Lamniformes	Alopiidae	Alopias	Alopias superciliosus
Tiktak et al. 2024	LAMP	Tissue DNA	Short_fin_mako_shark_B3	B3(R)	GGGATTAATCGAGTACAGCG	D-loop	na	na	Shark	Lamniformes	Lamnidae	Isurus	Isurus oxyrinchus
Tiktak et al. 2024	LAMP	Tissue DNA	Short_fin_mako_shark_BIP	BIP	ATCTCTGTATATCTTATGCGGGCTCACAAATAGAGCAATTTTTTCCT	D-loop	na	na	Shark	Lamniformes	Lamnidae	Isurus	Isurus oxyrinchus
Tiktak et al. 2024	LAMP	Tissue DNA	Short_fin_mako_shark_F3	F3(F)	CCCCATTACTGTACTAATCACT	D-loop	na	na	Shark	Lamniformes	Lamnidae	Isurus	Isurus oxyrinchus
Tiktak et al. 2024	LAMP	Tissue DNA	Short_fin_mako_shark_FIP	FIP	GAGGGTGGAAGGAGTAATATGATGATTTCATTACACTCTATTCTTAGTCC	D-loop	na	na	Shark	Lamniformes	Lamnidae	Isurus	Isurus oxyrinchus
Tiktak et al. 2024	LAMP	Tissue DNA	Short_fin_mako_shark_LR	LR	GGTAAGAACATCACATCCCGC	D-loop	na	na	Shark	Lamniformes	Lamnidae	Isurus	Isurus oxyrinchus
Valsecchi et al. 2005	PCR RFLP	tissue DNA	ElDloopF	F	TCCCAAAGCCAAGATTCTGC	D-loop	na	na	Ray	Rajiformes	na	na	na
Valsecchi et al. 2005	PCR RFLP	tissue DNA	RajinaeP7r	R	AAACTGGGAGGGCTGGAAATCTTGA	D-loop	na	na	Ray	Rajiformes	na	na	na
van Rooyen et al. 2021	Multiplex qPCR	eDNA	Bull shark Primer 1	F	GGGATAGAAAATATTAGGTCATAAAGGTCAAG	ND5	na	60	Shark	Carcharhiniformes	Carcharhinidae	Carcharhinus	Carcharhinus leucas
van Rooyen et al. 2021	Multiplex qPCR	eDNA	Bull shark Primer 2	R	GGGAGGGTTAATGACAGTGTTTT	ND5	na	60	Shark	Carcharhiniformes	Carcharhinidae	Carcharhinus	Carcharhinus leucas
van Rooyen et al. 2021	Multiplex qPCR	eDNA	White shark Primer 1	F	CCACTCACAGAGACTTAAGTATATATTATGT	D-loop	na	60	Shark	Lamniformes	Lamnidae	Carcharodon	Carcharodon carcharias
van Rooyen et al. 2021	Multiplex qPCR	eDNA	White shark Primer 2	R	GTCAGGTTTGATCAGTTGATGAGG	D-loop	na	60	Shark	Lamniformes	Lamnidae	Carcharodon	Carcharodon carcharias
van Rooyen et al. 2021	Multiplex qPCR	eDNA	Tiger shark Primer 1	F	CATAGGTCCATTTGATATCAACATAAG	D-loop	na	60	Shark	Carcharhiniformes	Carcharhinidae	Galeocerdo	Galeocerdo cuvier
van Rooyen et al. 2021	Multiplex qPCR	eDNA	Tiger shark Primer 2	R	CCTTCTCAACCGATGAATAGTT	D-loop	na	60	Shark	Carcharhiniformes	Carcharhinidae	Galeocerdo	Galeocerdo cuvier
* primers not tested with samples from other taxa for specificity.

## Sheet: Table S6. Universal Primers
Table S6. Detailed information on universal primers needed for rapid DNA tools for chondrichtyes species identification, including citation, primer name, direction, sequence and molecular marker. GC content and annealing temperature for each primer are listed. All primers have been tested in empirical experiments.
Citation	Primer Name	Primer Type	Primer Sequence	Molecular Marker	GC	Annealing Temperature	Target
But et al. 2020	UPCG01A	F3(F)	CCCCAAACTAGGATTAGATA	12S	na	55	Shark
But et al. 2020	UPCG01B	B3(R)	ATGTAGCCCATTTCTATCCA	12S	na	55	Shark
But et al. 2020	UPCG1A1B_FIPV4	FIP	CTAGGTGGGTTTGGGACACCCGCCAGAGTACTACAAGC	12S	na	55	Shark
But et al. 2020	UPCG1A1B_BIPV7	BIP	TAAACCTCACCACTTCTGGCCTTTGCTACACCTCGACCT	12S	na	55	Shark
But et al. 2020	UPCG1A1B_F4B7_LFV1	LF	CCAAGTCCTTTGGGTTTYAAGCTAG	12S	na	55	Shark
But et al. 2020	UPCG1A1B_F4B7_LBV3	LB	CGTCGTCAGCYHACCYT	12S	na	55	Shark
But et al. 2020	UP01A	F	YTTTGGTGCATGAGCAGG	COI	na	40	Shark
But et al. 2020	UP01B	R	TAACTATAAAGAAGATTATTAC	COI	na	40	Shark
Fotedar et al. 2019	CO1shark25F	F	AGCAGGTATAGTTGGAACAGCCC	COI	na	62	Shark
Fotedar et al. 2019	CO1shark315R	R	GCTCCAGCTTCTACTCCAGC	COI	na	62	Shark
Fotedar et al. 2019	CYTBshark257R	R	TGGACTACTGAGGAGAAGGCT	CytB	na	64	Shark
Fotedar et al. 2019	CYTBshark64F	F	ATCCGAAAAACCCACCCACT	CytB	na	64	Shark
Handy et al. 2011	FISHCOIHBC_ts	F3(F)	GGATAACAATTTCACACAGGACTTCYGGGTGRCCRAARAATC	COI	na	na	Fish
Handy et al. 2011	FISHCOILBC_ts	F3(F)	CACGACGTTGTAAAACGACTCAACYAATCAYAAAGATATYGGCAC	COI	na	na	Fish
Hoelzel 2001	SharkCytB-F	F	TAGGAGACGCTGAAAACT	CytB	na	55	Shark
Hoelzel 2001	SharkCytB-R	R	AAGGTACTGCTTCGTTGTTT	CytB	na	55	Shark
Leurs et al. 2023	miniSharkR2	R	GGAATRATGGCTAATGTGTT	ND2	na	48	Shark; Ray
Leurs et al. 2023	miniSharkR5	R	CCTATTCAAACTAGGAGTC	ND2	na	48	Shark
Martin & Palumbi 1993	CB6ThrH	R	CTCCAGTCTTCGRCTTACAAG	CytB	na	64	Shark
Martin & Palumbi 1993	GLUDG-L	F	TGACTTGAARAACCAYCGTTG	CytB	na	64	Shark
modified from Ward et al. 2005	Fish_Cox_1F	F	TCWACCAACCACAAGAYATYGGCAC	COI	na	63	Fish
Palumbi 1996	16Sa-L	F	ACGCCTGTTTATCAAAAACAT	16S	na	50	Metazoan
Palumbi 1996	16Sb-H	R	CCGGTCTGAACTCAGATCACG	16S	na	50	Metazoan
Pank et al. 2001	FISH28SR	R	TCCTCCGCTTAGTAATATGCTTAAATTCAGC	ITS2	na	65	Fish
Pank et al. 2001	FISH5.8SF	F	TTAGCGGTGGATCACTCGGCTCGT	ITS2	na	65	Fish
Pinhal et al. 2008	Cart5S1F	F	CACGCCCGATCCCGTCCGATC	5S rDNA	na	55	Shark
Pinhal et al. 2008	Cart5S1R	R	CAGGCTAGTATGGCCATAGGC	5S rDNA	na	55	Shark
Stoner et al. 2003	ElasmoCR15642F	F	TTGGCTCCCAAAGCC	D-loop	na	58	Shark
Stoner et al. 2003	ElasmoCR16638R	R	CCCTCGTTTTWGGGGTTTTTCGAG	D-loop	na	58	Shark
Ward 2005	FishF1	F	TCAACCAACCACAAAGACATTGGCAC	COI	42.2	52	Fish
Ward 2005	FishF2	F	TCGACTAATCATAAAGATATCGGCAC	COI	42.2	52	Fish
Ward 2005	FishR1	R	TAGACTTCTGGGTGGCCAAAGAATCA	COI	42.2	52	Fish
Ward 2005	FishR2	R	ACTTCAGGGTGACCGAAGAATCAGAA	COI	42.2	52	Fish

## Sheet: Table S7. Probes
Table S7. Detailed information on probes used in rapid DNA tools for Chondrichthyes species identification, including citation, DNA tool, application, probe name, sequence, and molecular marker. The table also provides taxonomic targets, including elasmobranch group, species, genus, family, and order. All probes have been tested in empirical and/or in silico experiments.
citation	Rapid DNA Tool	Application	Probe Name	Probe Sequence	Molecular Marker	Chondrichtyes Target	Order	Family	Genus	Species
Budd et al. 2021	Real Time PCR (qPCR)	eDNA	S._lewini_12S_P	ACACTCTTCTGAAATCG	12S	Shark	Carcharhiniformes	Sphyrnidae	Sphyrna	Sphyrna lewini
Cooper et al. 2021	Real Time PCR (qPCR)	eDNA	Pristis_pristis_P	AAATGAACTAACCTTCAATACG	12S	Ray	Rhinopristiformes	Pristidae	Pristis	Pristis pristis
Cooper et al. 2021	Real Time PCR (qPCR)	eDNA	Pristis_clavata_P	CATTTCTTGCTATCAACC	12S	Ray	Rhinopristiformes	Pristidae	Pristis	Pristis clavata
Cooper et al. 2021	Real Time PCR (qPCR)	eDNA	Pristis_zijsron_P	CCCACCACTTCTTGCTAT	12S	Ray	Rhinopristiformes	Pristidae	Pristis	Pristis zijsron
Cooper et al. 2021	Real Time PCR (qPCR)	eDNA	Pristis_pectinata_P	CCTTGCTATTAACCGCC	12S	Ray	Rhinopristiformes	Pristidae	Pristis	Pristis pectinata
Cooper et al. 2021	Real Time PCR (qPCR)	eDNA	Anoxypristis_cuspidata_P	TTCTTGCCACTAACCG	12S	Ray	Rhinopristiformes	Pristidae	Pristis	Anoxypristis cuspidata
Dunn et al. 2023	Real Time PCR (qPCR)	eDNA	C.albimarginatus-P	AGCCCTCTTAGTCACAATTTCAGGCCTCCT	ND5	Shark	Carcharhiniformes	Carcharhinidae	Carcharhinus	Carcharhinus albimarginatus
Dunn et al. 2023	Real Time PCR (qPCR)	eDNA	C.amblyrhynchos-P	TAGTTACAATCATAGGTCTTCTCCTAGCT	ND5	Shark	Carcharhiniformes	Carcharhinidae	Carcharhinus	Carcharhinus amblyrhynchos
Faure et al. 2023	Real Time PCR (qPCR)	eDNA	AM-P	AGCAGGAGCCGGCACTGGTT	COI	Shark	Squatiniformes	Squatinidae	Squatina	Squatina aculeata; Squatina oculata; Squatina squatina
Gargan et al. 2017	Real Time PCR (qPCR)	eDNA	Mtar-PR	CTTGTTTGTTTGATCAATTC	COI	Ray	Myliobatiformes	Mobulidae	Mobula	Mobula tarapacana
Hwang et al. 2015	Real Time PCR (qPCR)	eDNA	BPCORT-P	CTGTGTACCCCCCCTT	COI	Ray	Rajiformes	Rajidae	Beringraja	Beringraja pulchra
Lafferty et al. 2018	Droplet Digital PCR (ddPCR)	eDNA	WhiteShark-P	ATGGATCGGAGGATGGCGTA	CytB	Shark	Lamniformes	Lamnidae	Carcharodon	Carcharodon carcharias
Lehman et al. 2020	Droplet Digital PCR (ddPCR)	eDNA	PpecIBQF	CATCCACGAGCAGTAGAAGCCA	ND2	Ray	Rhinopristiformes	Pristidae	Pristis	Pristis pectinata
Schweiss et al. 2019	Droplet Digital PCR (ddPCR)	eDNA	BULL_IBFQ	CAACACTAACTATAAGTCCTAACCCAATC	ND2	Shark	Carcharhiniformes	Carcharhinidae	Carcharhinus	Carcharhinus leucas
van Rooyen et al. 2021	Real Time PCR (qPCR)	eDNA	White shark Probe	ATGAAATGTCATGAGTAGAATAA	D-loop	Shark	Lamniformes	Lamnidae	Carcharodon	Carcharodon carcharias
van Rooyen et al. 2021	Real Time PCR (qPCR)	eDNA	Bull shark Probe	ATGCAGCAAA/ZEN/GGTTTAAAA	ND5	Shark	Carcharhiniformes	Carcharhinidae	Carcharhinus	Carcharhinus leucas
van Rooyen et al. 2021	Real Time PCR (qPCR)	eDNA	Tiger shark Probe	TTCGACCTATATTCAATTATCTTCACACCC	D-loop	Shark	Carcharhiniformes	Galeocerdonidae	Galeocerdo	Galeocerdo cuvier

## Sheet: Table S8. Primers marker
Table S8. Summary of the number of primers per application for each marker (left) and per marker (right).
Molecular marker	Application	count_primer		Molecular marker	count_primer
12S	eDNA	12		12S	12
COI	eDNA	10		COI	121
CytB	eDNA	2		CytB	17
D-loop	eDNA	4		D-loop	16
ND2	eDNA	6		ITS2	41
ND5	eDNA	6		ND2	39
COI	Tissue DNA	111		ND4	6
CytB	Tissue DNA	15		ND5	6
D-loop	Tissue DNA	12
ITS2	Tissue DNA	41
ND2	Tissue DNA	33
ND4	Tissue DNA	6

## Sheet: Table S9. Primers biodiversity 
Table S9. Summary of the number of primers per family (left) and per species (right). The species table also includes species' complete taxonomy information, the most recent IUCN R8d list and CITES status, and whether the species has been found in the Hong Kong shark fin market according to Fields et al. 2017.
Family	count_primer		Species	Genus	Family	Order	Shark_Ray_Chimaera	IUCN_status	CITES_listed	HK shark fin market	count_primer
Carcharhinidae	70		Sphyrna lewini	Sphyrna	Sphyrnidae	Carcharhiniformes	Shark	CR	Yes	Yes	24
Alopiidae	45		Alopias superciliosus	Alopias	Alopiidae	Lamniformes	Shark	VU	Yes	Yes	19
Sphyrnidae	45		Alopias pelagicus	Alopias	Alopiidae	Lamniformes	Shark	EN	Yes	Yes	17
Lamnidae	37		Carcharhinus falciformis	Carcharhinus	Carcharhinidae	Carcharhiniformes	Shark	VU	Yes	Yes	15
Pristidae	18		Isurus oxyrinchus	Isurus	Lamnidae	Lamniformes	Shark	EN	Yes	Yes	14
Triakidae	11		Carcharodon carcharias	Carcharodon	Lamnidae	Lamniformes	Shark	VU	Yes	No	13
Cetorhinidae	8		Sphyrna zygaena	Sphyrna	Sphyrnidae	Carcharhiniformes	Shark	VU	Yes	Yes	11
Rajidae	6		Prionace glauca	Prionace	Carcharhinidae	Carcharhiniformes	Shark	NT	Yes	Yes	10
Rhincodontidae	4		Alopias vulpinus	Alopias	Alopiidae	Lamniformes	Shark	VU	Yes	Yes	8
Dasyatidae	2		Cetorhinus maximus	Cetorhinus	Cetorhinidae	Lamniformes	Shark	EN	Yes	No	8
Mobulidae	2		Lamna nasus	Lamna	Lamnidae	Lamniformes	Shark	VU	Yes	Yes	8
Rhinobatidae	2		Pristis pectinata	Pristis	Pristidae	Rhinopristiformes	Ray	CR	Yes	No	8
Heterodontidae	2		Sphyrna mokarran	Sphyrna	Sphyrnidae	Carcharhiniformes	Shark	CR	Yes	Yes	6
Trygonorrhinidae	1		Beringraja pulchra	Beringraja	Rajidae	Rajiformes	Ray	EN	No	No	4
Squatinidae	1		Carcharhinus leucas	Carcharhinus	Carcharhinidae	Carcharhiniformes	Shark	VU	Yes	Yes	4
			Carcharhinus limbatus	Carcharhinus	Carcharhinidae	Carcharhiniformes	Shark	VU	Yes	Yes	4
			Carcharhinus longimanus	Carcharhinus	Carcharhinidae	Carcharhiniformes	Shark	CR	Yes	Yes	4
			Galeocerdo cuvier	Galeocerdo	Carcharhinidae	Carcharhiniformes	Shark	NT	Yes	Yes	4
			Mustelus mustelus	Mustelus	Triakidae	Carcharhiniformes	Shark	EN	No	No	4
			Rhincodon typus	Rhincodon	Rhincodontidae	Orectolobiformes	Shark	EN	Yes	No	4
			Rhizoprionodon porosus	Rhizoprionodon	Carcharhinidae	Carcharhiniformes	Shark	VU	Yes	Yes	3
			Anoxypristis cuspidata	Anoxypristis	Pristidae	Rhinopristiformes	Ray	CR	Yes	No	2
			Carcharhinus albimarginatus	Carcharhinus	Carcharhinidae	Carcharhiniformes	Shark	VU	Yes	Yes	2
			Carcharhinus amblyrhynchoides	Carcharhinus	Carcharhinidae	Carcharhiniformes	Shark	VU	Yes	Yes	2
			Carcharhinus amblyrhynchos	Carcharhinus	Carcharhinidae	Carcharhiniformes	Shark	EN	Yes	Yes	2
			Carcharhinus obscurus	Carcharhinus	Carcharhinidae	Carcharhiniformes	Shark	EN	Yes	Yes	2
			Carcharhinus plumbeus	Carcharhinus	Carcharhinidae	Carcharhiniformes	Shark	EN	Yes	Yes	2
			Carcharhinus tilstoni	Carcharhinus	Carcharhinidae	Carcharhiniformes	Shark	LC	Yes	Yes	2
			Fluvitrygon kittipongi	Fluvitrygon	Dasyatidae	Myliobatiformes	Ray	EN	No	No	2
			Galeorhinus galeus	Galeorhinus	Triakidae	Carcharhiniformes	Shark	CR	No	Yes	2
			Isurus paucus	Isurus	Lamnidae	Lamniformes	Shark	EN	Yes	Yes	2
			Mobula tarapacana	Mobula	Mobulidae	Myliobatiformes	Ray	EN	Yes	No	2
			Mustelus asterias	Mustelus	Triakidae	Carcharhiniformes	Shark	NT	No	No	2
			Mustelus punctulatus	Mustelus	Triakidae	Carcharhiniformes	Shark	VU	No	No	2
			Pristis clavata	Pristis	Pristidae	Rhinopristiformes	Ray	CR	Yes	No	2
			Pristis pristis	Pristis	Pristidae	Rhinopristiformes	Ray	CR	Yes	No	2
			Pristis zijsron	Pristis	Pristidae	Rhinopristiformes	Ray	CR	Yes	No	2
			Rhizoprionodon lalandii	Rhizoprionodon	Carcharhinidae	Carcharhiniformes	Shark	VU	Yes	No	2
			Sphyrna corona	Sphyrna	Sphyrnidae	Carcharhiniformes	Shark	CR	Yes	No	2
			Sphyrna media	Sphyrna	Sphyrnidae	Carcharhiniformes	Shark	CR	Yes	No	2
			Sphyrna tiburo	Sphyrna	Sphyrnidae	Carcharhiniformes	Shark	EN	Yes	Yes	2
			Sphyrna tudes	Sphyrna	Sphyrnidae	Carcharhiniformes	Shark	CR	Yes	Yes	2
			Squatina aculeata	Squatina	Sphyrnidae	Squatiniformes	Shark	CR	No	No	2
			Squatina oculata	Squatina	Sphyrnidae	Squatiniformes	Shark	CR	No	No	2
			Squatina squatina	Squatina	Sphyrnidae	Squatiniformes	Shark	CR	No	No	2
			Carcharhinus altimus	Carcharhinus	Carcharhinidae	Carcharhiniformes	Shark	NT	Yes	No	1
			Carcharhinus perezi	Carcharhinus	Carcharhinidae	Carcharhiniformes	Shark	EN	Yes	No	1
			Carcharhinus signatus	Carcharhinus	Carcharhinidae	Carcharhiniformes	Shark	EN	Yes	No	1
			Isogomphodon oxyrhynchus	Isogomphodon	Carcharhinidae	Carcharhiniformes	Shark	CR	Yes	No	1
			Pseudobatos horkelii	Pseudobatos	Rhinobatidae	Rhinopristiformes	Ray	CR	No	No	1
			Pseudobatos percellens	Pseudobatos	Rhinobatidae	Rhinopristiformes	Ray	EN	No	No	1
			Rhizoprionodon acutus	Rhizoprionodon	Carcharhinidae	Carcharhiniformes	Shark	VU	Yes	Yes	1
			Rhizoprionodon longurio	Rhizoprionodon	Carcharhinidae	Carcharhiniformes	Shark	VU	Yes	Yes	1
			Rhizoprionodon oligolinx	Rhizoprionodon	Carcharhinidae	Carcharhiniformes	Shark	NT	Yes	Yes	1
			Rhizoprionodon taylori	Rhizoprionodon	Carcharhinidae	Carcharhiniformes	Shark	LC	Yes	Yes	1
			Rhizoprionodon terraenovae	Rhizoprionodon	Carcharhinidae	Carcharhiniformes	Shark	LC	Yes	No	1
			Zapteryx brevirostris	Zapteryx	Trygonorrhinidae	Rhinopristiformes	Ray	EN	No	No	1

## Sheet: Reference List
References
Abdullah, A., Putri, A., & Nurilmala, M. (2024). Specific Primer Design for Detection of gene Cyt b for Shark Species Prionace glauca and gene COI for Carcharhinus spp. Using Real-Time PCR Method. In BIO Web of Conferences (Vol. 92, p. 01008). EDP Sciences. DOI: https://doi.org/10.1051/bioconf/20249201008
Abercrombie, D. (2004). Efficient PCR-Based Identification of Shark Products in Global Trade: Applications for the Management and Conservation of Commercially Important Mackerel Sharks (Family Lamnidae), Thresher Sharks (Family Alopiidae) and Hammerhead Sharks (Family Sphyrnidae). [Thesis]. Available at: https://nsuworks.nova.edu/occ_stuetd/131
Abercrombie, D. L., Clarke, S. C., & Shivji, M. S. (2005). Global-scale genetic identification of hammerhead sharks: application to assessment of the international fin trade and law enforcement. Conservation genetics, 6, 775-788. DOI: https://dx.doi.org/10.1007/s10592-005-9036-2
Aguilar-Rendón, T. A., Rendón-Herrera, J. J., Osuna-González, V., González, E. C. O., Domínguez-Domínguez, O., & Saavedra-Sotelo, N. C. (2020). Molecular identification of hammerhead shark trunks from the southern Gulf of California using multiplex PCR. Journal of Fisheries Science, 2(1), 22-29. DOI: https://doi.org/10.30564/jfsr.v2i1.1685
Bonfil, R., Díaz-Jaimes, P., Palacios-Barreto, P., Mendoza Vargas, O. U., & Ricaño-Soriano, M. (2024). Improved eDNA assay evidences further refugia for critically endangered smalltooth sawfish (Pristis pectinata) in Mexico. Frontiers in Marine Science, 11, 1290661. DOI: https://dx.doi.org/10.3389/fmars.2024.1290661
Bonfil, R., Palacios-Barreto, P., Vargas, O. U. M., Ricaño-Soriano, M., & Díaz-Jaimes, P. (2021). Detection of critically endangered marine species with dwindling populations in the wild using eDNA gives hope for sawfishes. Marine Biology, 168(5), 60. DOI: https://doi.org/10.1007/s00227-021-03862-7
Bremer, J. R. A., Frisk, M. G., Miller, T. J., Turner, J., Vinas, J., & Kwil, K. (2005). Genetic identification of cryptic juveniles of little skate and winter skate. Journal of Fish Biology, 66(4), 1177-1182. DOI: https://doi.org/10.1111/j.0022-1112.2005.00664.x
Budd, Alyssa M., Madalyn K. Cooper, Agnès Le Port, Tom Schils, Matthew S. Mills, Mari E. Deinhart, Roger Huerlimann, and Jan M. Strugnell. "First detection of critically endangered scalloped hammerhead sharks (Sphyrna lewini) in Guam, Micronesia, in five decades using environmental DNA." Ecological Indicators 127 (2021): 107649. DOI: https://dx.doi.org/10.1016/j.ecolind.2021.107649
Budd, Alyssa M., Tom Schils, Madalyn K. Cooper, Mitchell B. Lyons, Matthew S. Mills, Mari E. Deinhart, Agnès Le Port, Roger Huerlimann, and Jan M. Strugnell. "Monitoring threatened species with environmental DNA and open ecological data: Local distribution and habitat preferences of scalloped hammerhead sharks (Sphyrna lewini)." Biological Conservation 278 (2023): 109881. DOI: https://dx.doi.org/…
But, G. W. C., Wu, H. Y., Shao, K. T., & Shaw, P. C. (2020). Rapid detection of CITES-listed shark fin species by loop-mediated isothermal amplification assay with potential for field use. Scientific reports, 10(1), 4455. DOI: https://dx.doi.org/10.1038/s41598-020-61150-8
Caballero, S., Cardenosa, D., Soler, G. and Hyde, J., 2012. Application of multiplex PCR approaches for shark molecular identification: feasibility and applications for fisheries management and conservation in the Eastern Tropical Pacific. Molecular Ecology Resources, 12(2), pp.233-237. DOI: https://dx.doi.org/10.1111/j.1755-0998.2011.03089.x
Canfield, S. J., & Bowen, B. W. (2021). A rapid PCR-RFLP method for species identification of the eastern Pacific horn sharks (genus Heterodontus). Conservation Genetics Resources, 13(1), 79-84. DOI: https://dx.doi.org/10.1007/s12686-020-01172-6
Cannas, R., Follesa, M.C., Cabiddu, S., Porcu, C., Salvadori, S., Iglesias, S.P., Deiana, A.M. and Cau, A., 2010. Molecular and morphological evidence of the occurrence of the Norwegian skate Dipturus nidarosiensis (Storm, 1881) in the Mediterranean Sea. Marine Biology Research, 6(4), pp.341-350. DOI: https://dx.doi.org/10.1080/17451000903428496
Cardeñosa, D., Quinlan, J., Shea, K.H. and Chapman, D.D., 2018. Multiplex real-time PCR assay to detect illegal trade of CITES-listed shark species. Scientific Reports, 8(1), p.16313. DOI: https://dx.doi.org/10.1038/s41598-018-34663-6
Cardeñosa, D., Robles, Y.L., Ussa, D.A., del Valle, C.M., Caballero, S. and Chapman, D.D., 2023. Pre?export shark fin processing to conceal CITES?listed species: a case?study from a shark fin seizure in Colombia. Animal Conservation, 26(6), pp.781-788. DOI: https://dx.doi.org/10.1111/acv.12864
Carney, S.L., McVeigh, D.M., Moss, J.B., Ferrier, M.D. and Morrissey, J.F., 2017. Insights on mitochondrial genetic variation in Chesapeake Bay summer-resident cownose rays. Transactions of the American Fisheries Society, 146(3), pp.478-484. DOI: https://doi.org/10.1080/00028487.2017.1285350
Castro, A.L.F., Stewart, B.S., Wilson, S.G., Hueter, R.E., Meekan, M.G., Motta, P.J., Bowen, B.W. and Karl, S.A., 2007. Population genetic structure of Earth's largest fish, the whale shark (Rhincodon typus). Molecular Ecology, 16(24), pp.5183-5192. DOI: https://doi.org/10.1111/j.1365-294X.2007.03597.x
Chan, R.W., Dixon, P.I., Pepperell, J.G. and Reid, D.D., 2003. Application of DNA-based techniques for the identification of whaler sharks (Carcharhinus spp.) caught in protective beach meshing and by recreational fisheries off the coast of New South Wales. FISHERY BULLETIN-NATIONAL OCEANIC AND ATMOSPHERIC ADMINISTRATION, 101(4), pp.910-914. DOI: https://link.gale.com/apps/doc/A111201183/AONE?u=t…
Chapman, D.D., Abercrombie, D.L., Douady, C.J., Pikitch, E.K., Stanhopen, M.J. and Shivji, M.S., 2003. A streamlined, bi-organelle, multiplex PCR approach to species identification: Application to global conservation and trade monitoring of the great white shark, Carcharodon carcharias. Conservation Genetics, 4, pp.415-425. DOI: https://dx.doi.org/10.1023/A:1024771215616
Clarke, S.C., Magnussen, J.E., Abercrombie, D.L., McAllister, M.K. and Shivji, M.S., 2006. Identification of shark species composition and proportion in the Hong Kong shark fin market based on molecular genetics and trade records. Conservation Biology, 20(1), pp.201-211. DOI: https://doi.org/10.1111/j.1523-1739.2005.00247.x
Cooper, M.K., Huerlimann, R., Edmunds, R.C., Budd, A.M., Le Port, A., Kyne, P.M., Jerry, D.R. and Simpfendorfer, C.A., 2021. Improved detection sensitivity using an optimal eDNA preservation and extraction workflow and its application to threatened sawfishes. Aquatic Conservation: marine and freshwater ecosystems, 31(8), pp.2131-2148. DOI: https://dx.doi.org/10.1002/aqc.3591
Cooper, M.K., Villacorta?Rath, C., Burrows, D., Jerry, D.R., Carr, L., Barnett, A., Huveneers, C. and Simpfendorfer, C.A., 2022. Practical eDNA sampling methods inferred from particle size distribution and comparison of capture techniques for a Critically Endangered elasmobranch. Environmental DNA, 4(5), pp.1011-1023. DOI: https://doi.org/10.1002/edn3.279
de-Franco, B. A., Mendonça, F. F., Oliveira, C. & Foresti, F. "Illegal trade of the guitarfish Rhinobatos horkelii on the coasts of central and southern Brazil: genetic identification to aid conservation." Aquatic Conservation: Marine and Freshwater Ecosystems 22, no. 2 (2012): 272-276. DOI: https://dx.doi.org/10.1002/aqc.2229
De-Franco, B., Mendonça, F.F., Hashimoto, D.T., PORTO?FORESTI, F., Oliveira, C. and Foresti, F., 2010. Forensic identification of the guitarfish species Rhinobatos horkelli, R. percellens and Zapteryx brevirostris using multiplex?PCR. Molecular Ecology Resources, 10(1), pp.197-199. DOI: https://dx.doi.org/10.1111/j.1755-0998.2009.02728.x
Domingues, R.D., De Amorim, A.F. and Hilsdorf, A.W.S., 2013. Genetic identification of Carcharhinus sharks from the southwest Atlantic Ocean (Chondrichthyes: Carcharhiniformes). Journal of applied Ichthyology, 29(4), pp.738-742. DOI: https://dx.doi.org/10.1111/jai.12154
Doukakis, P., Hanner, R., Shivji, M., Bartholomew, C., Chapman, D., Wong, E. and Amato, G., 2011. Applying genetic techniques to study remote shark fisheries in northeastern Madagascar. Mitochondrial DNA, 22(sup1), pp.15-20. DOI: https://dx.doi.org/10.3109/19401736.2010.526112
Drymon, J.M., Schweiss, K.E., Seubert, E.A., Lehman, R.N., Daly?Engel, T.S., Pfleger, M. and Phillips, N.M., 2021. Swimming against the flowEnvironmental DNA can detect bull sharks (Carcharhinus leucas) across a dynamic deltaic interface. Ecology and Evolution, 11(1), pp.22-28. DOI: https://dx.doi.org/10.1002/ece3.7101
Dunn, N., Curnick, D.J., Carbone, C., Carlisle, A.B., Chapple, T.K., Dowell, R., Ferretti, F., Jacoby, D.M., Schallert, R.J., Steyaert, M. and Tickler, D.M., 2023. Environmental DNA helps reveal reef shark distribution across a remote archipelago. Ecological Indicators, 154, p.110718. DOI: https://dx.doi.org/10.1016/j.ecolind.2023.110718
Farrell, E.D., Clarke, M.W. and Mariani, S., 2009. A simple genetic identification method for Northeast Atlantic smoothhound sharks (Mustelus spp.). ICES Journal of Marine Science, 66(3), pp.561-565. DOI: https://dx.doi.org/10.1093/icesjms/fsn218
Faure, N., Manel, S., Macé, B., Arnal, V., Guellati, N., Holon, F., Barroil, A., Pichot, F., Riutort, J.J., Insacco, G. and Zava, B., 2023. An environmental DNA assay for the detection of Critically Endangered angel sharks (Squatina spp.). Aquatic Conservation: Marine and Freshwater Ecosystems, 33(10), pp.1088-1097. DOI: https://dx.doi.org/10.1002/aqc.3954
Feldheim, K.A., Chapman, D.D., Simpfendorfer, C.A., Richards, V.P., Shivji, M.S., Wiley, T.R., Poulakis, G.R., Carlson, J.K., Eng, R. and Sagarese, S., 2010. Genetic tools to support the conservation of the endangered smalltooth sawfish, Pristis pectinata. Conservation Genetics Resources, 2, pp.105-113. DOI: https://dx.doi.org/10.1007/s12686-010-9175-8
Ferrari, A., Tinti, F., Maresca, V.B., Velonà, A., Cannas, R., Thasitis, I., Costa, F.O., Follesa, M.C., Golani, D., Hemida, F. and Helyar, S.J., 2018. Natural history and molecular evolution of demersal Mediterranean sharks and skates inferred by comparative phylogeographic and demographic analyses. PeerJ, 6, p.e5560. DOI: https://dx.doi.org/10.7717/peerj.5560
Ferrette, B.L.S., Domingues, R.R., Ussami, L.H.F., Moraes, L., de Oliveira Magalhães, C., de Amorim, A.F., Hilsdorf, A.W.S., Oliveira, C., Foresti, F. and Mendonça, F.F., 2019. DNA-based species identification of shark finning seizures in Southwest Atlantic: implications for wildlife trade surveillance and law enforcement. Biodiversity and Conservation, 28(14), pp.4007-4025. DOI: https://dx.doi.o…
Ferretti, F., Shea, B.D., Gambardella, C., Jenrette, J.F., Moro, S., Echwikhi, K., Schallert, R.J., Gallagher, A.J., Block, B.A. and Chapple, T.K., 2024. On the tracks of white sharks in the mediterranean sea. Frontiers in Marine Science, 11, p.1425511. DOI: https://doi.org/10.3389/fmars.2024.1425511
Ferrito, V., Raffa, A., Rossitto, L., Federico, C., Saccone, S. and Pappalardo, A.M., 2019. Swordfish or shark slice? A rapid response by COIBarRFLP. Foods, 8(11), p.537. DOI: https://dx.doi.org/10.3390/foods8110537
Fioravanti, T., Bargnesi, F., Splendiani, A., Giovannotti, M., Renzi, F. and Caputo Barucchi, V., 2020. Historical DNA as a tool to genetically characterize the Mediterranean sand tiger shark (Carcharias taurus, Lamniformes: Odontaspididae): A species probably disappeared from this basin. Aquatic Conservation: Marine and Freshwater Ecosystems, 30(5), pp.892-902. DOI: https://dx.doi.org/10.1002/aq…
Fisher, R.A., Call, G.C. and McDowell, J.R., 2014. Reproductive variations in cownose rays (Rhinoptera bonasus) from Chesapeake Bay. Environmental biology of fishes, 97, pp.1031-1038. DOI: https://dx.doi.org/10.1007/s10641-014-0297-9
Fotedar, S., Lukehurst, S., Jackson, G. and Snow, M., 2019. Molecular tools for identification of shark species involved in depredation incidents in Western Australian fisheries. PloS one, 14(1), p.e0210500. DOI: https://doi.org/10.1371/journal.pone.0210500
Galván-Tirado, C., Díaz-Jaimes, P., García-de León, F.J., Galván-Magaña, F. and Uribe-Alcocer, M., 2013. Historical demography and genetic differentiation inferred from the mitochondrial DNA of the silky shark (Carcharhinus falciformis) in the Pacific Ocean. Fisheries Research, 147, pp.36-46. DOI: https://dx.doi.org/10.1016/j.fishres.2013.03.020
Gargan, L.M., Morato, T., Pham, C.K., Finarelli, J.A., Carlsson, J.E. and Carlsson, J., 2017. Development of a sensitive detection method to survey pelagic biodiversity using eDNA and quantitative PCR: a case study of devil ray at seamounts. Marine Biology, 164, pp.1-9. DOI: https://dx.doi.org/10.1007/s00227-017-3141-x
Handy, S.M., Deeds, J.R., Ivanova, N.V., Hebert, P.D., Hanner, R.H., Ormos, A., Weigt, L.A., Moore, M.M. and Yancy, H.F., 2011. A single-laboratory validated method for the generation of DNA barcodes for the identification of fish for regulatory compliance. Journal of AOAC International, 94(1), pp.201-210. DOI: https://doi.org/10.1093/jaoac/94.1.201
Henning, M. (2005). Highly streamlined PCR-based genetic identification of carcharhinid sharks (Family Carcharhinidae) for use in wildlife forensics, trade monitoring, and delineation of species distributions. [Thesis]. Available at: https://nsuworks.nova.edu/occ_stuetd/117/
Hernández, S., Gallardo-Escárate, C., Álvarez-Borrego, J., González, M.T. and Haye, P.A., 2010. A multidisciplinary approach to identify pelagic shark fins by molecular, morphometric and digital correlation data. Hidrobiológica, 20(1), pp.71-80. DOI: https://www.scielo.org.mx/scielo.php?script=sci_arttext&pid=S0188-88972010000100007
Hernández, S., Haye, P.A. and Shivji, M.S., 2008. Characterization of the pelagic shark?fin trade in north?central Chile by genetic identification and trader surveys. Journal of Fish Biology, 73(10), pp.2293-2304. DOI: https://doi.org/10.1111/j.1095-8649.2008.02016.x
Hoelzel, A.R., 2001. Shark fishing in fin soup. Conservation Genetics, 2, pp.69-72. DOI: https://dx.doi.org/10.1023/A:1011590517389
Hwang, I.K., Lee, H.Y., Kim, M.H., Jo, H.S., Choi, D.H., Kang, P.W., Lee, Y.H., Cho, N.S., Park, K.W. and Chae, H.Z., 2015. Development of real-time PCR assay for genetic identification of the mottled skate, Beringraja pulchra. Forensic Science International, 255, pp.80-84. DOI: https://dx.doi.org/10.1016/j.forsciint.2015.05.028
Jenrette, J.F., Jenrette, J.L., Truelove, N.K., Moro, S., Dunn, N.I., Chapple, T.K., Gallagher, A.J., Gambardella, C., Schallert, R., Shea, B.D. and Curnick, D.J., 2023. Detecting Mediterranean white sharks with environmental DNA. Oceanography, 36(1), pp.87-89. DOI: https://dx.doi.org/10.5670/oceanog.2023.s1.28
Johri, S., Solanki, J., Cantu, V.A., Fellows, S.R., Edwards, R.A., Moreno, I., Vyas, A. and Dinsdale, E.A., 2019. Genome skimmingwith the MinION hand-held sequencer identifies CITES-listed shark species in Indias exports market. Scientific reports, 9(1), p.4476. DOI: https://dx.doi.org/10.1038/s41598-019-40940-9
Kim, M.R., Kwon, K., Jung, Y.K. and Kang, T.S., 2018. A rapid real-time PCR method to differentiate between mottled skate (Beringraja pulchra) and other skate and ray species. Food chemistry, 255, pp.112-119. DOI: https://dx.doi.org/10.1016/j.foodchem.2018.02.056
Lafferty, K.D., Benesh, K.C., Mahon, A.R., Jerde, C.L. and Lowe, C.G., 2018. Detecting southern Californias white sharks with environmental DNA. Frontiers in Marine Science, 5, p.355. DOI: https://dx.doi.org/10.3389/fmars.2018.00355
Lago, F.C., Vieites, J.M. and Espiñeira, M., 2012. Development of a FINS-based method for the identification of skates species of commercial interest. Food Control, 24(1-2), pp.38-43. DOI: https://dx.doi.org/10.1016/j.foodcont.2011.08.034
Lehman, R.N., Poulakis, G.R., Scharer, R.M., Hendon, J.M., Court, A.G., Wooley, A.K., Williams, A.M., Ajemian, M.J., Hadden, J.P., Beal, J.L. and McCallister, M.P., 2022. Environmental DNA evidence of the Critically Endangered smalltooth sawfish, Pristis pectinata, in historically occupied US waters. Aquatic Conservation: Marine and Freshwater Ecosystems, 32(1), pp.42-54. DOI: https://dx.doi.org/…
Lehman, R.N., Poulakis, G.R., Scharer, R.M., Schweiss, K.E., Hendon, J.M. and Phillips, N.M., 2020. An environmental DNA tool for monitoring the status of the Critically Endangered Smalltooth Sawfish, Pristis pectinata, in the western Atlantic. Conservation Genetics Resources, 12, pp.621-629. DOI: https://dx.doi.org/10.1007/s12686-020-01149-5
Leurs, G., Verkuil, Y.I., Hijner, N., Saalmann, F., Dos Santos, L., Regalla, A., Pontes, S.L., Yang, L., Naylor, G.J., Olff, H. and Govers, L.L., 2023. Addressing data-deficiency of threatened sharks and rays in a highly dynamic coastal ecosystem using environmental DNA. Ecological Indicators, 154, p.110795. DOI: https://dx.doi.org/10.1016/j.ecolind.2023.110795
Lim, K.C. and Then, A.Y., 2022. Environmental DNA approach complements social media reports to detect an endangered freshwater stingray species in the wild. Endangered Species Research, 48, pp.43-50. DOI: https://doi.org/10.3354/esr01187
Lin, T.C., Hsiao, W.V., Han, S.J., Joung, S.J. and Shiao, J.C., 2021. A direct multiplex loop?mediated isothermal amplification method to detect three CITES?listed shark species. Aquatic Conservation: Marine and Freshwater Ecosystems, 31(8), pp.2193-2203. DOI: https://dx.doi.org/10.1002/aqc.3592
Magnussen, J.E., Pikitch, E.K., Clarke, S.C., Nicholson, C., Hoelzel, A.R. and Shivji, M.S., 2007. Genetic tracking of basking shark products in international trade. Animal Conservation, 10(2), pp.199-207. DOI: https://dx.doi.org/10.1111/j.1469-1795.2006.00088.x
Manzanillas Castro, A.B. and Acosta-López, C., 2022. Molecular identification of shark species commercialised in the 17 de Diciembremarket, Santo Domingo de los Tsáchilas-Ecuador. Biodiversity, 23(3-4), pp.110-117. DOI: https://doi.org/10.1080/14888386.2022.2140309
Mariguela, T.C., De-Franco, B., Almeida, T.V.V., Mendonça, F.F., Gadig, O.B.F., Foresti, F. and Oliveira, C., 2009. Identification of guitarfish species Rhinobatos percellens, R. horkelli, and Zapteryx brevirostris (Chondrichthyes) using mitochondrial genes and RFLP technique. Conservation Genetics Resources, 1, pp.393-396. DOI: https://dx.doi.org/10.1007/s12686-009-9091-y
Marino, I.A., Riginella, E., Cariani, A., Tinti, F., Farrell, E.D., Mazzoldi, C. and Zane, L., 2015. New molecular tools for the identification of 2 endangered smooth-hound sharks, Mustelus mustelus and Mustelus punctulatus. Journal of Heredity, 106(1), pp.123-130. DOI: https://doi.org/10.1093/jhered/esu064
Martin, A.P. and Palumbi, S.R., 1993. Protein evolution in different cellular environments: cytochrome b in sharks and mammals. Molecular Biology and Evolution, 10(4), pp.873-891. DOI: https://doi.org/10.1093/oxfordjournals.molbev.a040047
Mendonça, F.F., Hashimoto, D.T., De-Franco, B., Porto-Foresti, F., Gadig, O.B.F., Oliveira, C. and Foresti, F., 2010. Genetic identification of lamniform and carcharhiniform sharks using multiplex-PCR. Conservation Genetics Resources, 2, pp.31-35. DOI: https://dx.doi.org/10.1007/s12686-009-9131-7
Mendonça, F.F., Hashimoto, D.T., PORTO?FORESTI, F., Oliveira, C., Gadig, O.B.F. and Foresti, F., 2009. Identification of the shark species Rhizoprionodon lalandii and R. porosus (Elasmobranchii, Carcharhinidae) by multiplex PCR and PCR?RFLP techniques. Molecular Ecology Resources, 9(3), pp.771-773. DOI: https://dx.doi.org/10.1111/j.1755-0998.2009.02524.x
Morgan, J.A., Welch, D.J., Harry, A.V., Street, R., Broderick, D. and Ovenden, J.R., 2011. A mitochondrial species identification assay for Australian blacktip sharks (Carcharhinus tilstoni, C. limbatus and C. amblyrhynchoides) using real?time PCR and high?resolution melt analysis. Molecular Ecology Resources, 11(5), pp.813-819. DOI: https://dx.doi.org/10.1111/j.1755-0998.2011.03023.x
Nachtigall, P.G., Rodrigues-Filho, L.F., Sodré, D.C., Vallinoto, M. and Pinhal, D., 2017. A multiplex PCR approach for the molecular identification and conservation of the Critically Endangered daggernose shark. Endangered Species Research, 32, pp.169-175. DOI: https://dx.doi.org/10.3354/esr00798
Naylor, G.J., Ryburn, J.A., Fedrigo, O. and Lopez, J.A., 2011. Phylogenetic relationships among the major lineages of modern elasmobranchs. In Reproductive biology and phylogeny of Chondrichthyes (pp. 1-25). CRC Press.
Palumbi S (1996) Nucleic acids II: the polymerase chain reaction. In: Hillis D, Moritz C, Mable B (eds) Molecular systematics. Sinauer Associates, Sunderland, MA.
Pank, M., Stanhope, M., Natanson, L., Kohler, N. and Shivji, M., 2001. Rapid and simultaneous identification of body parts from the morphologically similar sharks Carcharhinus obscurus and Carcharhinus plumbeus (Carcharhinidae) using multiplex PCR. Marine Biotechnology, 3, pp.231-240. DOI: https://dx.doi.org/10.1007/s101260000071
Pinhal, D., Gadig, O.B. and Martins, C., 2009. Genetic identification of the sharks Rhizoprionodon porosus and R. lalandii by PCR-RFLP and nucleotide sequence analyses of 5S rDNA. Conservation Genetics Resources, 1, pp.35-38. DOI: https://dx.doi.org/10.1007/s12686-009-9008-9
Pinhal, D., Gadig, O.B., Wasko, A.P., Oliveira, C., Ron, E., Foresti, F. and Martins, C., 2008. Discrimination of shark species by simple PCR of 5S rDNA repeats. Genetics and Molecular Biology, 31, pp.361-365. DOI: https://dx.doi.org/10.1590/S1415-47572008000200033
Pinhal, D., Shivji, M.S., Nachtigall, P.G., Chapman, D.D. and Martins, C., 2012. A streamlined DNA tool for global identification of heavily exploited coastal shark species (genus Rhizoprionodon). PLoS One, 7(4), p.e34797. DOI: https://dx.doi.org/10.1371/journal.pone.0034797
Portnoy, D.S., McDowell, J.R., Heist, E.J., Musick, J.A. and Graves, J.E., 2010. World phylogeography and male?mediated gene flow in the sandbar shark, Carcharhinus plumbeus. Molecular Ecology, 19(10), pp.1994-2010. DOI: https://dx.doi.org/10.1111/j.1365-294X.2010.04626.x
Postaire, B.D., Bakker, J., Gardiner, J., Wiley, T.R. and Chapman, D.D., 2020. Environmental DNA detection tracks established seasonal occurrence of blacktip sharks (Carcharhinus limbatus) in a semi-enclosed subtropical bay. Scientific Reports, 10(1), p.11847. DOI: https://dx.doi.org/10.1038/s41598-020-68843-0
Prasetyo, A.P., Cusa, M., Murray, J.M., Agung, F., Muttaqin, E., Mariani, S. and McDevitt, A.D., 2023. Universal closed-tube barcoding for monitoring the shark and ray trade in megadiverse conservation hotspots. Iscience, 26(7). DOI: https://doi.org/10.1016/j.isci.2023.107065
Ribeiro, D.T., 2006. (2006). História evolutiva de espécies do gênero Potamotrygon Garman, 1877 (Potamotrygonidae) na Bacia Amazônica.. [Thesis]. Available at: https://repositorio.inpa.gov.br/bitstream/1/37542/1/tese_inpa.pdf
Sandoval-Castillo, J., Rocha-Olivares, A., Villavicencio-Garayzar, C. and Balart, E., 2004. Cryptic isolation of Gulf of California shovelnose guitarfish evidenced by mitochondrial DNA. Marine Biology, 145, pp.983-988. DOI: https://dx.doi.org/10.1007/s00227-004-1378-7
Schmidt, B.F., Amorim, A.F. and Hilsdorf, A.W., 2015. PCRRFLP analysis to identify four ray species of the genus Dasyatis (Elasmobranchii, Dasyatidae) fished along the southeastern and southern coast of Brazil. Fisheries Research, 167, pp.71-74. DOI: https://dx.doi.org/10.1016/j.fishres.2014.12.025
Schweiss, K.E., Lehman, R.N., Drymon, J.M. and Phillips, N.M., 2020. Development of highly sensitive environmental DNA methods for the detection of Bull Sharks, Carcharhinus leucas (Müller and Henle, 1839), using Droplet Digital PCR. Environmental DNA, 2(1), pp.3-12. DOI: https://doi.org/10.1002/edn3.39
Shivji, M., Clarke, S., Pank, M., Natanson, L., Kohler, N. and Stanhope, M., 2002. Genetic identification of pelagic shark body parts for conservation and trade monitoring. Conservation Biology, 16(4), pp.1036-1047. DOI: https://dx.doi.org/10.1046/j.1523-1739.2002.01188.x
Shivji, M.S., Chapman, D.D., Pikitch, E.K. and Raymond, P.W., 2005. Genetic profiling reveals illegal international trade in fins of the great white shark, Carcharodon carcharias. Conservation Genetics, 6, pp.1035-1039. DOI: https://doi.org/10.1007/s10592-005-9082-9
Sigsgaard, E.E., Nielsen, I.B., Bach, S.S., Lorenzen, E.D., Robinson, D.P., Knudsen, S.W., Pedersen, M.W., Jaidah, M.A., Orlando, L., Willerslev, E. and Møller, P.R., 2016. Population characteristics of a large whale shark aggregation inferred from seawater environmental DNA. Nature ecology & evolution, 1(1), p.0004. DOI: https://dx.doi.org/10.1038/s41559-016-0004
Simpfendorfer, C.A., Kyne, P.M., Noble, T.H., Goldsbury, J., Basiita, R.K., Lindsay, R., Shields, A., Perry, C. and Jerry, D.R., 2016. Environmental DNA detects Critically Endangered largetooth sawfish in the wild. Endangered Species Research, 30, pp.109-116. DOI: https://dx.doi.org/10.3354/esr00731
Sodré, C.F.L., Macedo, W., Feitosa, L.M., Sousa, N.S.M., Carvalho-Neta, R.N.F., Carvalho Costa, L.F., Nunes, J.L.S. and Tchaicka, L., 2024. Molecular identification of sharks from the genus Sphyrna (Elasmobranchii: Chondrichthyes) in Maranhão Coast (Brazil). Brazilian Journal of Biology, 84, p.e274862. DOI: https://doi.org/10.1590/1519-6984.274862
Stonero, D.S., Grady, J.M., Priede, K.A. and Quattro, J.M., 2003. Amplification primers for the mitochondrial control region and sixth intron of the nuclear-encoded lactate dehydrogenase A gene in elasmobranch fishes. Conservation Genetics, 4(6), pp.805-808. DOI: https://doi.org/10.1023/B:COGE.0000006122.47004.c2
Tiktak, G.P., Gabb, A., Brandt, M., Diz, F.R., Bravo-Vásquez, K., Peñaherrera-Palma, C., Valdiviezo-Rivera, J., Carlisle, A., Melling, L.M., Cain, B. and Megson, D., 2024. Genetic identification of three CITES-listed sharks using a paper-based Lab-on-a-Chip (LOC). Plos one, 19(4), p.e0300383. DOI: https://doi.org/10.1371/journal.pone.0300383
Truelove, N.K., Andruszkiewicz, E.A., Block, B.A. and Gilbert, M.T.P., 2019. A rapid environmental DNA method for detecting white sharks in the open ocean. Methods in Ecology & Evolution, 10(8). DOI: https://doi.org/10.1111/2041-210X.13201
Valsecchi, E., Pasolini, P., Bertozzi, M., Garoia, F., Ungaro, N., Vacchi, M., Sabelli, B. and Tinti, F., 2005. Rapid MiocenePliocene dispersal and evolution of Mediterranean rajid fauna as inferred by mitochondrial gene variation. Journal of Evolutionary Biology, 18(2), pp.436-446. DOI: https://doi.org/10.1111/j.1420-9101.2004.00829.x
van Rooyen, A., Miller, A.D., Clark, Z., Sherman, C.D., Butcher, P.A., Rizzari, J.R. and Weeks, A.R., 2021. Development of an environmental DNA assay for detecting multiple shark species involved in humanshark conflicts in Australia. Environmental DNA, 3(5), pp.940-949. DOI: https://doi.org/10.1002/edn3.202
Ward, R.D., Zemlak, T.S., Innes, B.H., Last, P.R. and Hebert, P.D., 2005. DNA barcoding Australia's fish species. Philosophical Transactions of the Royal Society B: Biological Sciences, 360(1462), pp.1847-1857. DOI: https://doi.org/10.1098/rstb.2005.1716
Weltz, K., Lyle, J.M., Ovenden, J., Morgan, J.A., Moreno, D.A. and Semmens, J.M., 2017. Application of environmental DNA to detect an endangered marine skate species in the wild. PLoS One, 12(6), p.e0178124. DOI: https://doi.org/10.1371/journal.pone.0178124
